# Supplementary material for: Identification of genetic loci and candidate genes regulating photosynthesis and leaf morphology through genome-wide association study in Brassica napus L
Source: Front Plant Sci. 2024 Dec 20;15:1467927. doi: 10.3389/fpls.2024.1467927 (PMC11695134; doi:10.3389/fpls.2024.1467927)
Supplement: Supplementary Table 1 — Detailed information on trait-related significant QTNs identified by GWAS. [file Table1.xlsx]

## Sheet: Table S1
Table S1 Detailed information on trait-related significant QTNs identified by GWAS
QTL Cluster	Trait	Marker	Chr	Pos	−log10(P)	PVE(%)	Haplotype Block (Mb)
q.A1-1	Chl_BLUP	A01_867934	A01	867934	4.15913	17.753	0.861-1.624
	Chl_BLUP	A01_867995	A01	867995	4.15291	18.234
	Chl_BLUP	A01_1055922	A01	1055922	4.12217	17.61
q.A1-2	LL_BLUP	A01_5524564	A01	5524564	4.27581	18.72	5.397-5.744
q.A1-3	PL_2019	A01_7068595	A01	7068595	4.96803	21.205	6.916-7.689
	PL_2019	A01_7155781	A01	7155781	4.76326	20.427
	PL_2019	A01_7165842	A01	7165842	4.84128	20.918
	PL_2019	A01_7198525	A01	7198525	4.23913	19.119
	PL_2019	A01_7290662	A01	7290662	4.09725	17.844
q.A1-4	Chl_2019	A01_15583310	A01	15583310	4.32006	32.3	15.58-16.133
	Chl_2019	A01_15584081	A01	15584081	4.64674	34.268
	Chl_2019	A01_15587712	A01	15587712	4.04958	17.824
	Chl_2021	A01_15691812	A01	15691812	4.24958	17.924
	Chl_2021	A01_15763518	A01	15763518	4.17958	17.544
q.A1-5	PL_BLUP	A01_20363718	A01	20363718	4.52694	20.082	20.006-20.548
	PL_BLUP	A01_20363945	A01	20363945	5.33291	22.368
	PL_BLUP	A01_20378210	A01	20378210	4.60209	20.185
	PL_BLUP	A01_20465174	A01	20465174	4.21489	18.48
q.A2-1	Chl_2020	A02_2185478	A02	2185478	4.17051	17.963	2.185-2.19
q.A2-2	PA_2020	A02_5160109	A02	5160109	4.4093	19.064	5.151-5.160
q.A2-3	Pn_BLUP	A02_11162457	A02	11162457	4.37293	23.013	10.868-12.00
	Pn_BLUP	A02_11222464	A02	11222464	4.19969	22.211
	LW_BLUP	A02_11973592	A02	11973592	5.21708	18.76
	LW_BLUP	A02_11973730	A02	11973730	5.21708	18.76
q.A2-4	LW_BLUP	A02_12504124	A02	12504124	4.06545	14.356	12.47-13.125
	LW_BLUP	A02_12619547	A02	12619547	4.08677	14.572
	PA_2020	A02_13035390	A02	13035390	4.4442	15.913
q.A2-5	Gs_BLUP	A02_14502746	A02	14502746	4.49916	18.884	14.100-14.601
	LW_BLUP	A02_14502746	A02	14502746	4.86841	20.265
q.A2-6	Ci_BLUP	A02_18822332	A02	18822332	5.59856	24.784	18.780-19.312
	Gs_BLUP	A02_18822332	A02	18822332	7.14226	30.897
	Tr_2020	A02_18822332	A02	18822332	4.92952	22.738
q.A2-7	LW_2021	A02_23303646	A02	23303646	4.95417	21.55	23.175-23.644
	PL_2021	A02_23303646	A02	23303646	4.46453	19.646
q.A3-1	Ci_BLUP	A03_87637	A03	87637	4.4323	23.789	0.087-0.099
q.A3-2	LW_2021	A03_445708	A03	445708	4.05187	18.004	0.445-0.845
	LW_2021	A03_445878	A03	445878	4.22991	18.898
	PL_BLUP	A03_786682	A03	786682	4.07079	17.251
q.A3-3	Chl_2019	A03_3441683	A03	3441683	4.97123	21.821	3.365-3.441
q.A3-4	Ci_BLUP	A03_4171673	A03	4171673	4.17315	16.397	4.036-4.324
	PL_2021	A03_4217154	A03	4217154	4.65275	32.266
q.A3-5	LW_2021	A03_5597765	A03	5597765	4.99745	22.346	5.590-6.239
	LW_2021	A03_5605252	A03	5605252	4.86758	21.019
	Ci_BLUP	A03_5625219	A03	5625219	4.13873	15.956
	LW_2021	A03_5681359	A03	5681359	5.39374	23.222
	PL_2021	A03_5681359	A03	5681359	4.40609	19.415
	LW_2021	A03_6107134	A03	6107134	4.62015	19.879
	LW_2021	A03_6179649	A03	6179649	5.56352	23.424
q.A3-6	PL_2021	A03_12166963	A03	12166963	4.74386	20.353	12.071-12.20
	PL_2021	A03_12201350	A03	12201350	4.44938	19.586
q.A3-7	PA_2020	A03_13148581	A03	13148581	4.04642	17.316	13.148-13.34
	PA_2020	A03_13283758	A03	13283758	4.17527	17.815
q.A3-8	PL_2021	A03_18670129	A03	18670129	4.5109	20.018	18.420-19.083
	PL_BLUP	A03_18670129	A03	18670129	4.84661	20.745
	PA_2020	A03_19067727	A03	19067727	4.40797	18.709
q.A4-1	Chl_BLUP	A04_9210241	A04	9210241	4.36657	15.623	8.937-9.891
	Chl_BLUP	A04_9285572	A04	9285572	4.99879	20.935
	Chl_2019	A04_9292584	A04	9292584	4.31703	16.036
	Chl_2019	A04_9308024	A04	9308024	4.1953	15.715
	Chl_2019	A04_9347569	A04	9347569	5.37025	23.572
	Chl_BLUP	A04_9347569	A04	9347569	4.88646	20.896
	Chl_BLUP	A04_9531281	A04	9531281	4.22378	15.375
q.A4-2	Gs_2019	A04_14374563	A04	14374563	4.34664	18.999	14.374-15.334
	Tr_2020	A04_14374563	A04	14374563	4.05569	17.848
	Tr_2020	A04_15018170	A04	15018170	4.1481	18.215
	Gs_2020	A04_15190622	A04	15190622	5.32807	22.35
	Pn_2020	A04_15190622	A04	15190622	5.11136	21.547
	Tr_2019	A04_15190622	A04	15190622	4.63192	19.741
	Gs_2020	A04_15195933	A04	15195933	5.18138	21.807
	Pn_2019	A04_15195933	A04	15195933	4.95366	20.957
	Tr_2020	A04_15195933	A04	15195933	4.73807	20.144
q.A5-1	Chl_2019	A05_1856492	A05	1856492	4.1483	15.379	1.837-2.501
	Chl_2019	A05_2194131	A05	2194131	5.15065	22.512
	Chl_2020	A05_2357535	A05	2357535	4.95774	21.363
	Chl_2020	A05_2357598	A05	2357598	5.35956	23.531
q.A5-2	Chl_2019	A05_3069808	A05	3069808	4.18843	18.551	2.994-3.525
	Chl_2019	A05_3277728	A05	3277728	4.14725	18.746
	Chl_2019	A05_3289239	A05	3289239	6.87012	29.367
q.A5-3	PA_2020	A05_7872872	A05	7872872	4.55614	16.33	7.872-12.029
	PA_2020	A05_9653985	A05	9653985	4.19541	17.893
	PA_2020	A05_10203416	A05	10203416	4.36402	18.713
	Ci_2020	A05_12029622	A05	12029622	4.51974	19.214
q.A5-4	PA_2021	A05_18835949	A05	18835949	5.72923	24.473	18.730-19.028
	PA_BLUP	A05_18835949	A05	18835949	4.50139	19.242
q.A5-5	PL_BLUP	A05_20903284	A05	20903284	4.41175	19.254	20.558-21.079
q.A6-1	Pn_2021	A06_1360429	A06	1360429	4.57372	16.396	1.320-1.837
	PA_2021	A06_1416572	A06	1416572	4.24066	15.588
q.A6-2	PA_2021	A06_2555145	A06	2555145	4.35567	18.856	2.300-3.231
	Pn_2021	A06_2892692	A06	2892692	4.92897	17.708
	Pn_2021	A06_2904271	A06	2904271	4.19987	14.859
	Pn_2021	A06_2904441	A06	2904441	4.19987	14.859
q.A6-3	LW_2021	A06_8489209	A06	8489209	4.18168	15.36	8.278-8.761
q.A6-4	Tr_2021	A06_18290663	A06	18290663	4.06539	14.356	17.951-18.452
	Tr_2021	A06_18682144	A06	18682144	4.57269	16.241
q.A7-1	Chl_BLUP	A07_13390323	A07	13390323	4.17458	17.65	13.390-13.890
	Chl_BLUP	A07_13390323	A07	13390323	4.27987	18.052
	Chl_BLUP	A07_13429775	A07	13429775	4.32981	31.85
q.A7-2	Ci_2019	A07_15655244	A07	15655244	4.01429	13.264	15.273-17.063
	Ci_2021	A07_16033927	A07	16033927	4.30824	15.361
	Ci_2021	A07_16077044	A07	16077044	4.02627	15.086
	Ci_2021	A07_16451694	A07	16451694	4.91268	18.362
	Ci_BLUP	A07_16451694	A07	16451694	5.45181	14.837
	Ci_BLUP	A07_16509716	A07	16509716	4.57685	18.999
	Ci_BLUP	A07_16513397	A07	16513397	4.59152	22.35
	Ci_2021	A07_16515202	A07	16515202	4.83627	19.732
	Ci_BLUP	A07_16515202	A07	16515202	5.50621	21.807
	Ci_BLUP	A07_16671837	A07	16671837	4.34092	21.712
	Ci_BLUP	A07_16779891	A07	16779891	5.48115	22.048
	Ci_2021	A07_16847439	A07	16847439	4.49631	17.968
	Ci_BLUP	A07_16847439	A07	16847439	6.23714	27.198
	Ci_BLUP	A07_16890706	A07	16890706	5.75574	20.801
q.A7-3	Ci_2021	A07_17661290	A07	17661290	4.05896	16.537	17.193-17.912
	Ci_2021	A07_17662711	A07	17662711	4.47837	17.365
	Ci_2021	A07_17665604	A07	17665604	4.61798	17.561
	Ci_2021	A07_17679028	A07	17679028	4.24219	16.582
	Ci_2021	A07_17704623	A07	17704623	6.05294	19.323
q.A7-4	Gs_2020	A07_22302428	A07	22302428	5.15589	21.712	22.297-24.003
	Pn_2020	A07_22302428	A07	22302428	4.25525	18.292
	LL_2020	A07_23539032	A07	23539032	4.54086	19.393
	Gs_2019	A07_23885182	A07	23885182	5.1381	22.048
	LW_2021	A07_23885182	A07	23885182	4.33468	19.317
q.A9-1	Ci_2020	A09_325988	A09	325988	4.29573	18.11	0.034-0.059
	Gs_2020	A09_325988	A09	325988	6.75506	27.198
	Gs_BLUP	A09_325988	A09	325988	4.26801	18.007
	Tr_2019	A09_325988	A09	325988	5.24308	21.838
	Gs_2019	A09_331212	A09	331212	4.91201	20.801
	Gs_2019	A09_478765	A09	478765	4.34958	28.57
q.A9-2	Chl_2019	A09_8460857	A09	8460857	4.25088	18.8	8.230-10.068
	Chl_2020	A09_9608129	A09	9608129	5.2567	26.111
	Chl_BLUP	A09_9608129	A09	9608129	4.61796	23.091
	Chl_BLUP	A09_9668822	A09	9668822	4.06625	17.393
	Chl_BLUP	A09_9668822	A09	9668822	4.26162	18.148
q.A9-3	LA_2021	A09_29341563	A09	29341563	4.7013	20.572	29.089-29.71
	LW_2021	A09_29341563	A09	29341563	6.8642	28.305
	LA_2021	A09_29345053	A09	29345053	4.90396	21.158
	LW_2021	A09_29345053	A09	29345053	6.97281	28.43
	LW_2021	A09_29402879	A09	29402879	6.4614	26.891
	LW_2021	A09_29703064	A09	29703064	6.07189	25.968
q.A9-4	LA_BLUP	A09_30333929	A09	30333929	4.44806	18.309	30.333-31.813
	LW_2021	A09_31039965	A09	31039965	6.13097	22.633
	LW_2021	A09_31074266	A09	31074266	4.66318	17.043
	LW_2021	A09_31175871	A09	31175871	5.07014	21.79
	LW_2021	A09_31178863	A09	31178863	5.31052	22.696
	LW_2021	A09_31181488	A09	31181488	5.78672	21.587
	PL_BLUP	A09_31243829	A09	31243829	4.3855	24.459
	LA_2021	A09_31651431	A09	31651431	4.40619	16.224
	LW_2021	A09_31651431	A09	31651431	9.66762	34.151
	LW_BLUP	A09_31651431	A09	31651431	5.42499	19.337
	PL_2021	A09_31651431	A09	31651431	6.81773	24.842
	PL_BLUP	A09_31651431	A09	31651431	4.74326	16.868
	LA_2021	A09_31652307	A09	31652307	4.35479	16.34
	LW_2021	A09_31652307	A09	31652307	11.7012	40.763
	LW_BLUP	A09_31652307	A09	31652307	5.78808	21.003
	PL_2021	A09_31652307	A09	31652307	8.18924	29.983
	PL_BLUP	A09_31652307	A09	31652307	5.48909	19.925
	LW_2021	A09_31652512	A09	31652512	11.2876	42.142
	LW_BLUP	A09_31652512	A09	31652512	5.45767	22.622
	PL_2021	A09_31652512	A09	31652512	7.70845	31.18
	PL_BLUP	A09_31652512	A09	31652512	5.35057	22.231
	LW_2021	A09_31652569	A09	31652569	11.1392	42.058
	LW_BLUP	A09_31652569	A09	31652569	5.42187	22.695
	PL_2021	A09_31652569	A09	31652569	7.59373	31.066
	PL_BLUP	A09_31652569	A09	31652569	5.19505	21.858
	LW_2021	A09_31652642	A09	31652642	10.9847	41.617
	LW_BLUP	A09_31652642	A09	31652642	5.10433	21.521
	PL_2021	A09_31652642	A09	31652642	7.69336	31.402
	PL_BLUP	A09_31652642	A09	31652642	5.35397	22.445
	LA_2021	A09_31652987	A09	31652987	4.35338	16.177
	LW_2021	A09_31652987	A09	31652987	10.8917	38.115
	LW_BLUP	A09_31652987	A09	31652987	5.47233	19.684
	PL_2021	A09_31652987	A09	31652987	7.68531	28.042
	PL_BLUP	A09_31652987	A09	31652987	5.11123	18.375
	PL_2021	A09_31722103	A09	31722103	5.56981	23.447
	PL_BLUP	A09_31722103	A09	31722103	4.98598	20.7
	LA_2021	A09_31800469	A09	31800469	4.56978	17.693
	LW_2021	A09_31800469	A09	31800469	8.11317	30.538
	PL_2021	A09_31800469	A09	31800469	7.3389	27.86
	PL_2021	A09_31813931	A09	31813931	4.22527	18.698
q.A10-1	Gs_2021	A10_13963091	A10	13963091	4.41579	15.956	13.717-13.963
q.A10-2	PA_BLUP	A10_15907186	A10	15907186	4.16386	21.49	15.42-15.935
q.C1-1	Ci_2019	C01_7626453	C01	7626453	5.59191	17.971	7.494-7.875
	Ci_2019	C01_7628633	C01	7628633	4.37663	18.524
q.C1-2	LW_2021	C01_8946672	C01	8946672	4.05126	15.148	8.585-9.190
q.C1-3	PL_2021	C01_11894058	C01	11894058	4.17235	15.178	11.473-12.053
	PL_2021	C01_11905002	C01	11905002	4.24363	15.905
q.C1-4	LA_2021	C01_13717750	C01	13717750	4.60843	20.403	13.531-14.003
	LA_2021	C01_13821487	C01	13821487	4.05287	18.543
q.C1-5	PL_BLUP	C01_22886027	C01	22886027	4.07456	17.754	22.207-23.080
	PL_BLUP	C01_22962951	C01	22962951	4.07456	17.754
q.C1-6	PL_2021	C01_28998632	C01	28998632	4.0603	18.213	25.894-31.792
	PL_BLUP	C01_28998632	C01	28998632	4.59326	19.775
	PL_BLUP	C01_29005919	C01	29005919	4.19105	18.213
	PL_BLUP	C01_29042244	C01	29042244	4.30866	19.03
	PL_BLUP	C01_29098339	C01	29098339	4.19105	18.213
	PL_BLUP	C01_29100188	C01	29100188	4.19105	18.213
	PL_BLUP	C01_29104455	C01	29104455	4.19105	18.213
	PL_BLUP	C01_29193117	C01	29193117	4.4791	18.98
	PL_BLUP	C01_29219491	C01	29219491	4.19105	18.213
	PL_BLUP	C01_29280677	C01	29280677	4.19105	18.213
	PL_BLUP	C01_29367570	C01	29367570	4.15026	18.577
	Chl_2019	C01_29895643	C01	29895643	4.21596	17.704
	LW_2021	C01_30553786	C01	30553786	4.4216	17.101
	PA_2021	C01_31701754	C01	31701754	5.95944	33.208
	PA_BLUP	C01_31701754	C01	31701754	4.10608	23.672
q.C1-7	Ci_BLUP	C01_37697872	C01	37697872	4.33027	28.57	37.697-38.100
q.C2-1	Gs_BLUP	C02_2680741	C02	2680741	4.27279	25.126	2.353-2.680
q.C2-2	Pn_BLUP	C02_3323548	C02	3323548	4.35905	23.483	3.163-3.797
	Pn_BLUP	C02_3490291	C02	3490291	4.35905	23.483
	Pn_BLUP	C02_3539921	C02	3539921	4.35905	23.483
	Gs_BLUP	C02_3545465	C02	3545465	4.82148	25.625
	Pn_BLUP	C02_3545465	C02	3545465	4.13414	22.419
	Gs_2021	C02_3605203	C02	3605203	4.42424	23.789
	Pn_BLUP	C02_3630616	C02	3630616	4.57904	24.23
	Gs_2020	C02_3694393	C02	3694393	4.263	23.03
	Gs_BLUP	C02_3694393	C02	3694393	5.85053	30.179
	Pn_BLUP	C02_3694393	C02	3694393	4.30781	23.242
	Tr_BLUP	C02_3694393	C02	3694393	4.86097	25.805
q.C2-3	LW_BLUP	C02_8093794	C02	8093794	4.45454	18.887	7.828-8.307
q.C2-4	Ci_2021	C02_10547040	C02	10547040	4.776	18.11	10.491-11.379
	PL_2021	C02_10547040	C02	10547040	4.16304	18.275
q.C2-5	LW_BLUP	C02_20277332	C02	20277332	4.93991	17.748	19.968-20.51
	PA_2020	C02_20288793	C02	20288793	4.60078	16.968
q.C2-6	Chl_BLUP	C02_37561601	C02	37561601	4.06746	17.561	37.035-37.768
q.C3-1	PL_BLUP	C03_6477900	C03	6477900	4.65449	20.011	6.331-6.613
q.C3-2	Chl_BLUP	C03_9645396	C03	9645396	4.45298	19.056	9.436-10.156
	Chl_BLUP	C03_9654828	C03	9654828	4.34703	18.476
	Chl_BLUP	C03_9691070	C03	9691070	4.44205	18.668
	Chl_BLUP	C03_9691956	C03	9691956	4.31858	18.711
	Chl_BLUP	C03_9694583	C03	9694583	4.34703	18.476
q.C3-3	LL_BLUP	C03_13444736	C03	13444736	4.26857	18.344	12.887-13.444
q.C3-4	Ci_2020	C03_13973211	C03	13973211	4.40425	23.618	13.854-14.166
	Ci_BLUP	C03_13973211	C03	13973211	4.69715	23.03
q.C3-5	Chl_BLUP	C03_16154079	C03	16154079	4.17231	18.666	15.873-16.670
	Chl_BLUP	C03_16199586	C03	16199586	4.33778	18.612
	Chl_BLUP	C03_16267902	C03	16267902	4.29706	18.284
	Chl_BLUP	C03_16267902	C03	16267902	4.40328	18.691
q.C4-1	LA_2021	C04_11244323	C04	11244323	4.09556	15.027	11.064-12.714
q.C4-2	LL_2021	C04_15179529	C04	15179529	4.05069	17.828	14.272-19.112
	LL_2021	C04_15185758	C04	15185758	4.13234	17.982
	LL_2021	C04_15255069	C04	15255069	4.13234	17.982
	PL_BLUP	C04_16598896	C04	16598896	4.67448	20.087
	Pn_2019	C04_16598896	C04	16598896	4.10175	18.031
	Pn_2019	C04_16599968	C04	16599968	4.17565	17.817
	Gs_2019	C04_16600639	C04	16600639	4.19748	15.274
	Pn_2019	C04_16600639	C04	16600639	4.72038	17.258
	Tr_2019	C04_16600639	C04	16600639	4.04832	14.702
	PL_BLUP	C04_16601979	C04	16601979	4.71575	20.059
	Pn_2020	C04_16601979	C04	16601979	4.29853	18.633
	PL_BLUP	C04_16602659	C04	16602659	4.67448	20.087
	Pn_2020	C04_16602659	C04	16602659	4.10175	18.031
	PL_BLUP	C04_16602681	C04	16602681	4.67448	20.087
	Pn_2020	C04_16602681	C04	16602681	4.10175	18.031
	PL_BLUP	C04_16606665	C04	16606665	4.45162	18.876
	Pn_2020	C04_16608379	C04	16608379	4.34543	18.816
	PL_BLUP	C04_16609364	C04	16609364	4.67448	20.087
	Pn_2020	C04_16609364	C04	16609364	4.10175	18.031
	PL_BLUP	C04_16610227	C04	16610227	4.45162	18.876
	PL_BLUP	C04_16631509	C04	16631509	4.57328	19.517
	Pn_2020	C04_16631509	C04	16631509	4.34943	18.832
	Gs_2020	C04_16641010	C04	16641010	4.07055	17.573
	Pn_2020	C04_16641010	C04	16641010	4.85959	20.603
	Tr_2020	C04_16641010	C04	16641010	4.15407	17.899
	PL_BLUP	C04_16650716	C04	16650716	4.45162	18.876
	PL_BLUP	C04_16651697	C04	16651697	4.45162	18.876
	PL_BLUP	C04_16652640	C04	16652640	4.26924	18.519
	Pn_2020	C04_16652640	C04	16652640	4.49089	19.563
	PL_BLUP	C04_16653109	C04	16653109	4.16167	17.928
	Pn_2019	C04_16653109	C04	16653109	4.53874	18.313
	Pn_2020	C04_16653109	C04	16653109	4.73874	20.333
	PL_BLUP	C04_16689459	C04	16689459	4.67448	20.087
	Pn_2020	C04_16689459	C04	16689459	4.10175	18.031
	PL_BLUP	C04_16690435	C04	16690435	4.16167	17.928
	Pn_2019	C04_16690435	C04	16690435	4.73874	20.333
	PL_BLUP	C04_16690627	C04	16690627	4.30183	18.473
	Pn_2020	C04_16695255	C04	16695255	4.60664	19.827
	PL_BLUP	C04_16714887	C04	16714887	4.16167	17.928
	Pn_2020	C04_16714887	C04	16714887	4.73874	20.333
	PL_BLUP	C04_16717761	C04	16717761	4.36876	18.907
	Pn_2020	C04_16717761	C04	16717761	4.20147	18.427
	Pn_2020	C04_16723556	C04	16723556	4.60664	19.827
	PL_BLUP	C04_16726923	C04	16726923	4.71575	20.059
	Pn_2020	C04_16726923	C04	16726923	4.29853	18.633
	PL_BLUP	C04_16728802	C04	16728802	4.57328	19.517
	Pn_2020	C04_16728802	C04	16728802	4.34943	18.832
	PL_BLUP	C04_16729021	C04	16729021	4.57328	19.517
	Pn_2020	C04_16729021	C04	16729021	4.34943	18.832
	PL_BLUP	C04_16729157	C04	16729157	4.61268	19.487
	Pn_2020	C04_16729157	C04	16729157	4.5529	19.439
	PL_BLUP	C04_16729570	C04	16729570	4.57328	19.517
	Pn_2019	C04_16729570	C04	16729570	4.34943	18.832
	Pn_2019	C04_16729949	C04	16729949	4.70865	20.218
	Tr_2020	C04_16729949	C04	16729949	4.0574	17.687
	PL_BLUP	C04_16738884	C04	16738884	4.45162	18.876
	PL_BLUP	C04_16899983	C04	16899983	4.57328	19.517
	Pn_2020	C04_16899983	C04	16899983	4.34943	18.832
	PL_BLUP	C04_16914401	C04	16914401	4.36876	18.907
	Pn_2020	C04_16914401	C04	16914401	4.20147	18.427
	PL_BLUP	C04_16914502	C04	16914502	4.36876	18.907
	Pn_2020	C04_16914502	C04	16914502	4.20147	18.427
	PL_BLUP	C04_16923285	C04	16923285	4.36876	18.907
	Pn_2020	C04_16923285	C04	16923285	4.20147	18.427
	PL_BLUP	C04_16927474	C04	16927474	4.24906	18.268
	Gs_2019	C04_16928385	C04	16928385	4.3858	15.993
	Pn_2020	C04_16928385	C04	16928385	4.84646	17.731
	Tr_2020	C04_16928385	C04	16928385	4.26268	15.524
	PL_BLUP	C04_17039901	C04	17039901	4.57328	19.517
	Pn_2020	C04_17039901	C04	17039901	4.34943	18.832
	PL_BLUP	C04_17052498	C04	17052498	4.57328	19.517
	Pn_2020	C04_17052498	C04	17052498	4.34943	18.832
	Pn_2020	C04_17077110	C04	17077110	4.06899	17.567
	Pn_2020	C04_17083671	C04	17083671	4.06899	17.567
	PL_BLUP	C04_17109418	C04	17109418	4.45162	18.876
	Pn_2020	C04_17114467	C04	17114467	4.46153	19.089
	PL_BLUP	C04_17125737	C04	17125737	4.71575	20.059
	Pn_2020	C04_17125737	C04	17125737	4.29853	18.633
	Gs_2020	C04_17132798	C04	17132798	4.07055	17.573
	Pn_2020	C04_17132798	C04	17132798	4.85959	20.603
	Tr_2020	C04_17132798	C04	17132798	4.15407	17.899
	PL_BLUP	C04_17135139	C04	17135139	4.26924	18.519
	Pn_2020	C04_17135139	C04	17135139	4.49089	19.563
	Pn_2020	C04_17144485	C04	17144485	4.06899	17.567
	Pn_2020	C04_17145373	C04	17145373	4.06899	17.567
	PL_BLUP	C04_17201050	C04	17201050	4.45162	18.876
	Pn_2020	C04_17202213	C04	17202213	4.06899	17.567
	PL_BLUP	C04_17225832	C04	17225832	4.13355	17.819
	PL_BLUP	C04_17226136	C04	17226136	4.45162	18.876
	PL_BLUP	C04_17226489	C04	17226489	4.36876	18.907
	Pn_2020	C04_17226489	C04	17226489	4.20147	18.427
	PL_BLUP	C04_17269576	C04	17269576	4.67448	20.087
	Pn_2020	C04_17269576	C04	17269576	4.10175	18.031
	Pn_2020	C04_17316606	C04	17316606	4.06899	17.567
	Pn_2020	C04_17458746	C04	17458746	4.70865	20.218
	Tr_2020	C04_17458746	C04	17458746	4.0574	17.687
	Pn_2020	C04_17597547	C04	17597547	4.58767	19.94
	PL_BLUP	C04_17633948	C04	17633948	4.24906	18.268
	PL_BLUP	C04_17634078	C04	17634078	4.57328	19.517
	Pn_2020	C04_17634078	C04	17634078	4.34943	18.832
	PL_BLUP	C04_17635803	C04	17635803	4.67448	20.087
	Pn_2020	C04_17635803	C04	17635803	4.10175	18.031
	PL_BLUP	C04_17635916	C04	17635916	4.67448	20.087
	Pn_2020	C04_17635916	C04	17635916	4.10175	18.031
	PL_BLUP	C04_17640466	C04	17640466	4.24906	18.268
	PL_BLUP	C04_17649890	C04	17649890	4.37787	19.121
	Pn_2020	C04_17649890	C04	17649890	4.59635	20.163
	PL_BLUP	C04_17649976	C04	17649976	4.67448	20.087
	Pn_2020	C04_17649976	C04	17649976	4.10175	18.031
	PL_BLUP	C04_17671550	C04	17671550	4.54537	19.41
	PL_BLUP	C04_17682749	C04	17682749	4.57328	19.517
	Pn_2020	C04_17682749	C04	17682749	4.34943	18.832
	PL_BLUP	C04_17685356	C04	17685356	4.67448	20.087
	Pn_2020	C04_17685356	C04	17685356	4.10175	18.031
	PL_BLUP	C04_17708576	C04	17708576	4.67448	20.087
	Pn_2020	C04_17708576	C04	17708576	4.10175	18.031
	PL_BLUP	C04_17726129	C04	17726129	4.16167	17.928
	Pn_2020	C04_17726129	C04	17726129	4.73874	20.333
	PL_BLUP	C04_17729100	C04	17729100	4.57328	19.517
	Pn_2020	C04_17729100	C04	17729100	4.34943	18.832
	Pn_2020	C04_17731029	C04	17731029	4.46153	19.089
	Pn_2020	C04_17847426	C04	17847426	4.17565	17.817
	Gs_2019	C04_17849713	C04	17849713	4.07055	17.573
	Pn_2019	C04_17849713	C04	17849713	4.85959	20.603
	Tr_2020	C04_17849713	C04	17849713	4.15407	17.899
	PL_BLUP	C04_17852017	C04	17852017	4.67448	20.087
	Pn_2020	C04_17852017	C04	17852017	4.10175	18.031
	Pn_2020	C04_17862038	C04	17862038	4.34543	18.816
	PL_BLUP	C04_17925569	C04	17925569	4.26924	18.519
	Pn_2020	C04_17925569	C04	17925569	4.49089	19.563
	PL_BLUP	C04_17959248	C04	17959248	4.24906	18.268
	Pn_2020	C04_17967200	C04	17967200	4.06899	17.567
	PL_BLUP	C04_17992399	C04	17992399	4.67448	20.087
	Pn_2020	C04_17992399	C04	17992399	4.10175	18.031
	PL_BLUP	C04_18004806	C04	18004806	4.67448	20.087
	Pn_2020	C04_18004806	C04	18004806	4.10175	18.031
	Pn_2020	C04_18019611	C04	18019611	4.4359	19.168
	PL_BLUP	C04_18066708	C04	18066708	4.07643	17.433
	PL_BLUP	C04_18066901	C04	18066901	4.06968	17.569
	Pn_2020	C04_18066901	C04	18066901	4.46674	19.287
	PL_BLUP	C04_18066981	C04	18066981	4.06968	17.569
	Pn_2020	C04_18066981	C04	18066981	4.46674	19.287
	Pn_2020	C04_18203246	C04	18203246	4.29622	18.451
	PL_BLUP	C04_18239032	C04	18239032	4.57328	19.517
	Pn_2020	C04_18239032	C04	18239032	4.34943	18.832
	PL_BLUP	C04_18250166	C04	18250166	4.45162	18.876
	Pn_2020	C04_18250234	C04	18250234	4.06899	17.567
	Pn_2020	C04_18250557	C04	18250557	4.06899	17.567
	PL_BLUP	C04_18250655	C04	18250655	4.45162	18.876
	Pn_2020	C04_18255313	C04	18255313	4.1614	17.927
	PL_BLUP	C04_18269256	C04	18269256	4.45162	18.876
	PL_BLUP	C04_18269429	C04	18269429	4.67448	20.087
	Pn_2020	C04_18269429	C04	18269429	4.10175	18.031
	PL_BLUP	C04_18284053	C04	18284053	4.36876	18.907
	Pn_2020	C04_18284053	C04	18284053	4.20147	18.427
	PL_BLUP	C04_18284476	C04	18284476	4.24906	18.268
	Pn_2020	C04_18303195	C04	18303195	4.46153	19.089
	Pn_2020	C04_18303527	C04	18303527	4.34543	18.816
	PL_BLUP	C04_18305032	C04	18305032	4.54537	19.41
	PL_BLUP	C04_18333782	C04	18333782	4.57328	19.517
	Pn_2020	C04_18333782	C04	18333782	4.34943	18.832
	PL_BLUP	C04_18333785	C04	18333785	4.57328	19.517
	Pn_2020	C04_18333785	C04	18333785	4.34943	18.832
	PL_BLUP	C04_18333878	C04	18333878	4.57328	19.517
	Pn_2020	C04_18333878	C04	18333878	4.34943	18.832
	PL_BLUP	C04_18334227	C04	18334227	4.67448	20.087
	Pn_2020	C04_18334227	C04	18334227	4.10175	18.031
	PL_BLUP	C04_18344316	C04	18344316	4.67448	20.087
	Pn_2020	C04_18344316	C04	18344316	4.10175	18.031
	PL_BLUP	C04_18375389	C04	18375389	4.13355	17.819
	Pn_2019	C04_18375459	C04	18375459	4.46153	19.089
	PL_BLUP	C04_18377199	C04	18377199	4.13355	17.819
	PL_BLUP	C04_18382815	C04	18382815	4.24906	18.268
	PL_BLUP	C04_18385512	C04	18385512	4.36876	18.907
	Pn_2020	C04_18385512	C04	18385512	4.20147	18.427
	PL_BLUP	C04_18386422	C04	18386422	4.45162	18.876
	PL_BLUP	C04_18387974	C04	18387974	4.8253	20.664
	Pn_2020	C04_18426115	C04	18426115	4.34543	18.816
	Pn_2020	C04_18450837	C04	18450837	4.17565	17.817
	PL_BLUP	C04_18451735	C04	18451735	4.54537	19.41
	PL_BLUP	C04_18462258	C04	18462258	4.45162	18.876
	PL_BLUP	C04_18464012	C04	18464012	4.67448	20.087
	Pn_2020	C04_18464012	C04	18464012	4.10175	18.031
	PL_BLUP	C04_18465408	C04	18465408	4.45162	18.876
	PL_BLUP	C04_18466731	C04	18466731	4.48893	18.845
	PL_BLUP	C04_18467135	C04	18467135	4.45162	18.876
	Pn_2020	C04_18467401	C04	18467401	4.60664	19.827
	PL_BLUP	C04_18467806	C04	18467806	4.33522	18.954
	Pn_2020	C04_18467806	C04	18467806	4.36549	19.255
	PL_BLUP	C04_18467822	C04	18467822	4.57328	19.517
	Pn_2020	C04_18467822	C04	18467822	4.34943	18.832
	Pn_2020	C04_18486699	C04	18486699	4.17565	17.817
	PL_BLUP	C04_18486833	C04	18486833	4.67448	20.087
	Pn_2020	C04_18486833	C04	18486833	4.10175	18.031
	PL_BLUP	C04_18487061	C04	18487061	4.45162	18.876
	PL_BLUP	C04_18489758	C04	18489758	4.71575	20.059
	Pn_2020	C04_18489758	C04	18489758	4.29853	18.633
	PL_BLUP	C04_18499371	C04	18499371	4.26924	18.519
	Pn_2019	C04_18499371	C04	18499371	4.49089	19.563
	PL_BLUP	C04_18499812	C04	18499812	4.54537	19.41
	PL_BLUP	C04_18499835	C04	18499835	4.67448	20.087
	Pn_2020	C04_18499835	C04	18499835	4.10175	18.031
	PL_BLUP	C04_18501402	C04	18501402	4.71575	20.059
	Pn_2020	C04_18501402	C04	18501402	4.29853	18.633
	PL_BLUP	C04_18537680	C04	18537680	4.45162	18.876
	Pn_2020	C04_18542131	C04	18542131	4.27794	18.38
	PL_BLUP	C04_18559085	C04	18559085	4.67448	20.087
	Pn_2020	C04_18559085	C04	18559085	4.10175	18.031
	PL_BLUP	C04_18561237	C04	18561237	4.57328	19.517
	Pn_2020	C04_18561237	C04	18561237	4.34943	18.832
	Pn_2020	C04_18561553	C04	18561553	4.46153	19.089
	PL_BLUP	C04_18567039	C04	18567039	4.16167	17.928
	Pn_2020	C04_18567039	C04	18567039	4.73874	20.333
	PL_BLUP	C04_18571789	C04	18571789	4.57328	19.517
	Pn_2020	C04_18571789	C04	18571789	4.34943	18.832
	PL_BLUP	C04_18594478	C04	18594478	4.67448	20.087
	Pn_2020	C04_18594478	C04	18594478	4.10175	18.031
	PL_BLUP	C04_18605170	C04	18605170	4.67448	20.087
	Pn_2020	C04_18605170	C04	18605170	4.10175	18.031
	PL_BLUP	C04_18613869	C04	18613869	4.45162	18.876
	Pn_2020	C04_18623252	C04	18623252	4.1614	17.927
	PL_BLUP	C04_18624381	C04	18624381	4.67448	20.087
	Pn_2020	C04_18624381	C04	18624381	4.10175	18.031
	PL_BLUP	C04_18624653	C04	18624653	4.67448	20.087
	Pn_2020	C04_18624653	C04	18624653	4.10175	18.031
	PL_BLUP	C04_18637096	C04	18637096	4.67448	20.087
	Pn_2019	C04_18637096	C04	18637096	4.10175	18.031
	PL_BLUP	C04_18691391	C04	18691391	4.36876	18.907
	Pn_2020	C04_18691391	C04	18691391	4.20147	18.427
	PL_BLUP	C04_18703498	C04	18703498	4.36876	18.907
	Pn_2020	C04_18703498	C04	18703498	4.20147	18.427
	Pn_2020	C04_18759871	C04	18759871	4.46153	19.089
	Pn_2020	C04_18761100	C04	18761100	4.34543	18.816
	Pn_2020	C04_18761752	C04	18761752	4.46153	19.089
q.C4-3	Ci_2019	C04_22638106	C04	22638106	4.32903	26.91	22.097-23.438
	Ci_BLUP	C04_22638106	C04	22638106	4.37596	15.274
	Ci_2019	C04_23293867	C04	23293867	4.84506	19.818
	Ci_BLUP	C04_23293867	C04	23293867	4.56531	17.573
	Ci_2020	C04_23304611	C04	23304611	5.94461	15.209
	Ci_BLUP	C04_23304611	C04	23304611	5.45947	15.993
	Ci_2020	C04_23316390	C04	23316390	4.84506	19.604
	Ci_BLUP	C04_23316390	C04	23316390	4.56531	17.573
	LW_BLUP	C04_23438892	C04	23438892	4.16035	14.849
q.C5-1	PA_2020	C05_9961856	C05	9961856	4.19724	17.9	9.622-10.510
q.C5-2	Gs_BLUP	C05_29550400	C05	29550400	4.34915	15.414	29.5-30.700
q.C5-3	Chl_BLUP	C05_35951495	C05	35951495	5.04785	18.657	35.391-35.951
q.C6-1	Gs_BLUP	C06_6627249	C06	6627249	4.54789	16.15	5.871-6.770
	Gs_BLUP	C06_6636153	C06	6636153	4.54789	16.15
	Gs_BLUP	C06_6639679	C06	6639679	4.54789	16.15
q.C6-2	Ci_2021	C06_22725762	C06	22725762	4.22121	17.63	22.310-22.777
	Ci_BLUP	C06_22725762	C06	22725762	4.65159	17.573
q.C6-3	Ci_2021	C06_26182076	C06	26182076	4.69177	18.51	26.171-26.368
	Ci_BLUP	C06_26182076	C06	26182076	4.21396	19.315
q.C6-4	PL_2021	C06_27786746	C06	27786746	4.31998	18.356	27.244-27.948
q.C6-5	Chl_2019	C06_37190888	C06	37190888	4.12689	25.692	36.851-37.224
q.C7-1	LW_2021	C07_23511670	C07	23511670	4.90053	20.949	23.39-24.097
	LW_2021	C07_23770778	C07	23770778	4.26729	18.511
	LW_2021	C07_24097918	C07	24097918	4.43173	19.516
q.C7-2	LW_BLUP	C07_30909042	C07	30909042	5.05651	21.149	30.599-32.365
	LW_BLUP	C07_31419060	C07	31419060	5.08533	22.261
	Ci_2020	C07_32755413	C07	32755413	4.07374	15.83
	Gs_2020	C07_32755413	C07	32755413	4.56713	19.315
	Tr_2019	C07_32755413	C07	32755413	4.15121	18.933
	Tr_2020	C07_32755413	C07	32755413	4.65121	19.633
q.C7-3	LA_2021	C07_38214096	C07	38214096	4.43748	36.507	38.07-38.404
q.C7-4	LW_2021	C07_40480189	C07	40480189	4.15959	15.275	40.347-41.102
	LW_BLUP	C07_40505667	C07	40505667	4.32738	24.178
	LW_2021	C07_40808360	C07	40808360	4.99905	18.474
q.C8-1	PL_BLUP	C08_10500168	C08	10500168	4.34215	18.629	10.369-10.83
q.C8-2	Chl_2019	C08_19747892	C08	19747892	4.05495	14.87	19.740-20.084
	Chl_2019	C08_19749104	C08	19749104	4.05495	14.87
	Chl_2019	C08_19758312	C08	19758312	4.05495	14.87
	Chl_2019	C08_19768700	C08	19768700	4.05495	14.87
	Chl_2019	C08_19798847	C08	19798847	4.05495	14.87
	Chl_2019	C08_19810661	C08	19810661	4.05495	14.87
q.C8-3	LW_2021	C08_23120157	C08	23120157	4.22624	18.525	22.949-24.028
	LL_2021	C08_23747106	C08	23747106	4.07591	14.951
	LL_2021	C08_23797411	C08	23797411	4.39583	19.012
	LL_2021	C08_23801869	C08	23801869	4.39583	19.012
	LL_2021	C08_23803392	C08	23803392	5.20841	22.313
	PL_2019	C08_23836326	C08	23836326	4.09854	14.616
	Chl_2019	C08_23960912	C08	23960912	4.08786	14.997
	Chl_2019	C08_24028912	C08	24028912	4.08786	14.997
q.C8-4	LA_2021	C08_26483420	C08	26483420	4.35067	16.649	26.48-28.588
	LA_2021	C08_26491093	C08	26491093	4.42421	16.451
	LW_2021	C08_26899459	C08	26899459	4.35126	16.013
	LW_2021	C08_26931529	C08	26931529	4.60861	20.211
	PL_2021	C08_28588955	C08	28588955	5.04793	18.483
q.C8-5	Chl_2020	C08_31884075	C08	31884075	4.14248	17.689	31.884-32.251
	Chl_2020	C08_31910283	C08	31910283	4.2983	18.289
	Chl_2020	C08_32064036	C08	32064036	4.20835	18.11
	Chl_2020	C08_32068840	C08	32068840	4.09331	17.498
q.C8-6	LW_BLUP	C08_36357376	C08	36357376	4.11059	19.355	36.166-36.747
q.C9-1	Chl_2019	C09_1788331	C09	1788331	4.17194	18.485	1.590-2.465
	Tr_2020	C09_1985618	C09	1985618	4.43058	19.328
q.C9-2	LL_2021	C09_6139262	C09	6139262	4.08841	15.146	6.139-6.979
	LL_2021	C09_6197025	C09	6197025	4.05046	15.295
	PL_2019	C09_6885448	C09	6885448	4.27988	20.272
q.C9-3	Chl_2019	C09_14355973	C09	14355973	5.04211	24.924	14.091-14.355
	Chl_2019	C09_14467900	C09	14467900	4.19215	18.746
q.C9-4	LA_2021	C09_43285694	C09	43285694	5.33404	24.356	43.285-43.855
	PA_2020	C09_43486977	C09	43486977	4.96373	20.805

## Sheet: Table S2
Table S2 Detailed information on significant QTNs repeated identified by GWAS
Trait	Marker	Chr	Pos	−log10(P)	PVE(%)
Gs_BLUP	A02_14502746	A02	14502746	4.49916	18.884
LW_BLUP	A02_14502746	A02	14502746	4.86841	20.265
Ci_BLUP	A02_18822332	A02	18822332	5.59856	24.784
Gs_BLUP	A02_18822332	A02	18822332	7.14226	30.897
Tr_2020	A02_18822332	A02	18822332	4.92952	22.738
LW_2021	A02_23303646	A02	23303646	4.95417	21.55
PL_2021	A02_23303646	A02	23303646	4.46453	19.646
LW_2021	A03_5681359	A03	5681359	5.39374	23.222
PL_2021	A03_5681359	A03	5681359	4.40609	19.415
PL_2021	A03_18670129	A03	18670129	4.5109	20.018
PL_BLUP	A03_18670129	A03	18670129	4.84661	20.745
SPAD_2019	A04_9347569	A04	9347569	5.37025	23.572
SPAD_BLUP	A04_9347569	A04	9347569	4.88646	20.896
Gs_2019	A04_14374563	A04	14374563	4.34664	18.999
Tr_2020	A04_14374563	A04	14374563	4.05569	17.848
Gs_2020	A04_15190622	A04	15190622	5.32807	22.35
Pn_2020	A04_15190622	A04	15190622	5.11136	21.547
Tr_2019	A04_15190622	A04	15190622	4.63192	19.741
Gs_2020	A04_15195933	A04	15195933	5.18138	21.807
Pn_2019	A04_15195933	A04	15195933	4.95366	20.957
Tr_2020	A04_15195933	A04	15195933	4.73807	20.144
PA_2021	A05_18835949	A05	18835949	5.72923	24.473
PA_BLUP	A05_18835949	A05	18835949	4.50139	19.242
SPAD_BLUP	A07_13390323	A07	13390323	4.17458	17.65
SPAD_BLUP	A07_13390323	A07	13390323	4.27987	18.052
Ci_2021	A07_16451694	A07	16451694	4.91268	18.362
Ci_BLUP	A07_16451694	A07	16451694	5.45181	14.837
Ci_2021	A07_16515202	A07	16515202	4.83627	19.732
Ci_BLUP	A07_16515202	A07	16515202	5.50621	21.807
Ci_2021	A07_16847439	A07	16847439	4.49631	17.968
Ci_BLUP	A07_16847439	A07	16847439	6.23714	27.198
Gs_2020	A07_22302428	A07	22302428	5.15589	21.712
Pn_2020	A07_22302428	A07	22302428	4.25525	18.292
Gs_2019	A07_23885182	A07	23885182	5.1381	22.048
LW_2021	A07_23885182	A07	23885182	4.33468	19.317
Ci_2020	A09_325988	A09	325988	4.29573	18.11
Gs_2020	A09_325988	A09	325988	6.75506	27.198
Gs_BLUP	A09_325988	A09	325988	4.26801	18.007
Tr_2019	A09_325988	A09	325988	5.24308	21.838
SPAD_2020	A09_9608129	A09	9608129	5.2567	26.111
SPAD_BLUP	A09_9608129	A09	9608129	4.61796	23.091
SPAD_BLUP	A09_9668822	A09	9668822	4.06625	17.393
SPAD_BLUP	A09_9668822	A09	9668822	4.26162	18.148
LA_2021	A09_29341563	A09	29341563	4.7013	20.572
LW_2021	A09_29341563	A09	29341563	6.8642	28.305
LA_2021	A09_29345053	A09	29345053	4.90396	21.158
LW_2021	A09_29345053	A09	29345053	6.97281	28.43
LA_2021	A09_31651431	A09	31651431	4.40619	16.224
LW_2021	A09_31651431	A09	31651431	9.66762	34.151
LW_BLUP	A09_31651431	A09	31651431	5.42499	19.337
PL_2021	A09_31651431	A09	31651431	6.81773	24.842
PL_BLUP	A09_31651431	A09	31651431	4.74326	16.868
LA_2021	A09_31652307	A09	31652307	4.35479	16.34
LW_2021	A09_31652307	A09	31652307	11.7012	40.763
LW_BLUP	A09_31652307	A09	31652307	5.78808	21.003
PL_2021	A09_31652307	A09	31652307	8.18924	29.983
PL_BLUP	A09_31652307	A09	31652307	5.48909	19.925
LW_2021	A09_31652512	A09	31652512	11.2876	42.142
LW_BLUP	A09_31652512	A09	31652512	5.45767	22.622
PL_2021	A09_31652512	A09	31652512	7.70845	31.18
PL_BLUP	A09_31652512	A09	31652512	5.35057	22.231
LW_2021	A09_31652569	A09	31652569	11.1392	42.058
LW_BLUP	A09_31652569	A09	31652569	5.42187	22.695
PL_2021	A09_31652569	A09	31652569	7.59373	31.066
PL_BLUP	A09_31652569	A09	31652569	5.19505	21.858
LW_2021	A09_31652642	A09	31652642	10.9847	41.617
LW_BLUP	A09_31652642	A09	31652642	5.10433	21.521
PL_2021	A09_31652642	A09	31652642	7.69336	31.402
PL_BLUP	A09_31652642	A09	31652642	5.35397	22.445
LA_2021	A09_31652987	A09	31652987	4.35338	16.177
LW_2021	A09_31652987	A09	31652987	10.8917	38.115
LW_BLUP	A09_31652987	A09	31652987	5.47233	19.684
PL_2021	A09_31652987	A09	31652987	7.68531	28.042
PL_BLUP	A09_31652987	A09	31652987	5.11123	18.375
PL_2021	A09_31722103	A09	31722103	5.56981	23.447
PL_BLUP	A09_31722103	A09	31722103	4.98598	20.7
LA_2021	A09_31800469	A09	31800469	4.56978	17.693
LW_2021	A09_31800469	A09	31800469	8.11317	30.538
PL_2021	A09_31800469	A09	31800469	7.3389	27.86
PL_2021	C01_28998632	C01	28998632	4.0603	18.213
PL_BLUP	C01_28998632	C01	28998632	4.59326	19.775
PA_2021	C01_31701754	C01	31701754	5.95944	33.208
PA_BLUP	C01_31701754	C01	31701754	4.10608	23.672
Gs_BLUP	C02_3545465	C02	3545465	4.82148	25.625
Pn_BLUP	C02_3545465	C02	3545465	4.13414	22.419
Gs_2020	C02_3694393	C02	3694393	4.263	23.03
Gs_BLUP	C02_3694393	C02	3694393	5.85053	30.179
Pn_BLUP	C02_3694393	C02	3694393	4.30781	23.242
Tr_BLUP	C02_3694393	C02	3694393	4.86097	25.805
Ci_2021	C02_10547040	C02	10547040	4.776	18.11
PL_2021	C02_10547040	C02	10547040	4.16304	18.275
Ci_2020	C03_13973211	C03	13973211	4.40425	23.618
Ci_BLUP	C03_13973211	C03	13973211	4.69715	23.03
SPAD_BLUP	C03_16267902	C03	16267902	4.29706	18.284
SPAD_BLUP	C03_16267902	C03	16267902	4.40328	18.691
PL_BLUP	C04_16598896	C04	16598896	4.67448	20.087
Pn_2019	C04_16598896	C04	16598896	4.10175	18.031
Gs_2019	C04_16600639	C04	16600639	4.19748	15.274
Pn_2019	C04_16600639	C04	16600639	4.72038	17.258
Tr_2019	C04_16600639	C04	16600639	4.04832	14.702
PL_BLUP	C04_16601979	C04	16601979	4.71575	20.059
Pn_2020	C04_16601979	C04	16601979	4.29853	18.633
PL_BLUP	C04_16602659	C04	16602659	4.67448	20.087
Pn_2020	C04_16602659	C04	16602659	4.10175	18.031
PL_BLUP	C04_16602681	C04	16602681	4.67448	20.087
Pn_2020	C04_16602681	C04	16602681	4.10175	18.031
PL_BLUP	C04_16609364	C04	16609364	4.67448	20.087
Pn_2020	C04_16609364	C04	16609364	4.10175	18.031
PL_BLUP	C04_16631509	C04	16631509	4.57328	19.517
Pn_2020	C04_16631509	C04	16631509	4.34943	18.832
Gs_2020	C04_16641010	C04	16641010	4.07055	17.573
Pn_2020	C04_16641010	C04	16641010	4.85959	20.603
Tr_2020	C04_16641010	C04	16641010	4.15407	17.899
PL_BLUP	C04_16652640	C04	16652640	4.26924	18.519
Pn_2020	C04_16652640	C04	16652640	4.49089	19.563
PL_BLUP	C04_16653109	C04	16653109	4.16167	17.928
Pn_2019	C04_16653109	C04	16653109	4.53874	18.313
Pn_2020	C04_16653109	C04	16653109	4.73874	20.333
PL_BLUP	C04_16689459	C04	16689459	4.67448	20.087
Pn_2020	C04_16689459	C04	16689459	4.10175	18.031
PL_BLUP	C04_16690435	C04	16690435	4.16167	17.928
Pn_2019	C04_16690435	C04	16690435	4.73874	20.333
PL_BLUP	C04_16714887	C04	16714887	4.16167	17.928
Pn_2020	C04_16714887	C04	16714887	4.73874	20.333
PL_BLUP	C04_16717761	C04	16717761	4.36876	18.907
Pn_2020	C04_16717761	C04	16717761	4.20147	18.427
PL_BLUP	C04_16726923	C04	16726923	4.71575	20.059
Pn_2020	C04_16726923	C04	16726923	4.29853	18.633
PL_BLUP	C04_16728802	C04	16728802	4.57328	19.517
Pn_2020	C04_16728802	C04	16728802	4.34943	18.832
PL_BLUP	C04_16729021	C04	16729021	4.57328	19.517
Pn_2020	C04_16729021	C04	16729021	4.34943	18.832
PL_BLUP	C04_16729157	C04	16729157	4.61268	19.487
Pn_2020	C04_16729157	C04	16729157	4.5529	19.439
PL_BLUP	C04_16729570	C04	16729570	4.57328	19.517
Pn_2019	C04_16729570	C04	16729570	4.34943	18.832
Pn_2019	C04_16729949	C04	16729949	4.70865	20.218
Tr_2020	C04_16729949	C04	16729949	4.0574	17.687
PL_BLUP	C04_16899983	C04	16899983	4.57328	19.517
Pn_2020	C04_16899983	C04	16899983	4.34943	18.832
PL_BLUP	C04_16914401	C04	16914401	4.36876	18.907
Pn_2020	C04_16914401	C04	16914401	4.20147	18.427
PL_BLUP	C04_16914502	C04	16914502	4.36876	18.907
Pn_2020	C04_16914502	C04	16914502	4.20147	18.427
PL_BLUP	C04_16923285	C04	16923285	4.36876	18.907
Pn_2020	C04_16923285	C04	16923285	4.20147	18.427
Gs_2019	C04_16928385	C04	16928385	4.3858	15.993
Pn_2020	C04_16928385	C04	16928385	4.84646	17.731
Tr_2020	C04_16928385	C04	16928385	4.26268	15.524
PL_BLUP	C04_17039901	C04	17039901	4.57328	19.517
Pn_2020	C04_17039901	C04	17039901	4.34943	18.832
PL_BLUP	C04_17052498	C04	17052498	4.57328	19.517
Pn_2020	C04_17052498	C04	17052498	4.34943	18.832
PL_BLUP	C04_17125737	C04	17125737	4.71575	20.059
Pn_2020	C04_17125737	C04	17125737	4.29853	18.633
Gs_2020	C04_17132798	C04	17132798	4.07055	17.573
Pn_2020	C04_17132798	C04	17132798	4.85959	20.603
Tr_2020	C04_17132798	C04	17132798	4.15407	17.899
PL_BLUP	C04_17135139	C04	17135139	4.26924	18.519
Pn_2020	C04_17135139	C04	17135139	4.49089	19.563
PL_BLUP	C04_17226489	C04	17226489	4.36876	18.907
Pn_2020	C04_17226489	C04	17226489	4.20147	18.427
PL_BLUP	C04_17269576	C04	17269576	4.67448	20.087
Pn_2020	C04_17269576	C04	17269576	4.10175	18.031
Pn_2020	C04_17458746	C04	17458746	4.70865	20.218
Tr_2020	C04_17458746	C04	17458746	4.0574	17.687
PL_BLUP	C04_17634078	C04	17634078	4.57328	19.517
Pn_2020	C04_17634078	C04	17634078	4.34943	18.832
PL_BLUP	C04_17635803	C04	17635803	4.67448	20.087
Pn_2020	C04_17635803	C04	17635803	4.10175	18.031
PL_BLUP	C04_17635916	C04	17635916	4.67448	20.087
Pn_2020	C04_17635916	C04	17635916	4.10175	18.031
PL_BLUP	C04_17649890	C04	17649890	4.37787	19.121
Pn_2020	C04_17649890	C04	17649890	4.59635	20.163
PL_BLUP	C04_17649976	C04	17649976	4.67448	20.087
Pn_2020	C04_17649976	C04	17649976	4.10175	18.031
PL_BLUP	C04_17682749	C04	17682749	4.57328	19.517
Pn_2020	C04_17682749	C04	17682749	4.34943	18.832
PL_BLUP	C04_17685356	C04	17685356	4.67448	20.087
Pn_2020	C04_17685356	C04	17685356	4.10175	18.031
PL_BLUP	C04_17708576	C04	17708576	4.67448	20.087
Pn_2020	C04_17708576	C04	17708576	4.10175	18.031
PL_BLUP	C04_17726129	C04	17726129	4.16167	17.928
Pn_2020	C04_17726129	C04	17726129	4.73874	20.333
PL_BLUP	C04_17729100	C04	17729100	4.57328	19.517
Pn_2020	C04_17729100	C04	17729100	4.34943	18.832
Gs_2019	C04_17849713	C04	17849713	4.07055	17.573
Pn_2019	C04_17849713	C04	17849713	4.85959	20.603
Tr_2020	C04_17849713	C04	17849713	4.15407	17.899
PL_BLUP	C04_17852017	C04	17852017	4.67448	20.087
Pn_2020	C04_17852017	C04	17852017	4.10175	18.031
PL_BLUP	C04_17925569	C04	17925569	4.26924	18.519
Pn_2020	C04_17925569	C04	17925569	4.49089	19.563
PL_BLUP	C04_17992399	C04	17992399	4.67448	20.087
Pn_2020	C04_17992399	C04	17992399	4.10175	18.031
PL_BLUP	C04_18004806	C04	18004806	4.67448	20.087
Pn_2020	C04_18004806	C04	18004806	4.10175	18.031
PL_BLUP	C04_18066901	C04	18066901	4.06968	17.569
Pn_2020	C04_18066901	C04	18066901	4.46674	19.287
PL_BLUP	C04_18066981	C04	18066981	4.06968	17.569
Pn_2020	C04_18066981	C04	18066981	4.46674	19.287
PL_BLUP	C04_18239032	C04	18239032	4.57328	19.517
Pn_2020	C04_18239032	C04	18239032	4.34943	18.832
PL_BLUP	C04_18269429	C04	18269429	4.67448	20.087
Pn_2020	C04_18269429	C04	18269429	4.10175	18.031
PL_BLUP	C04_18284053	C04	18284053	4.36876	18.907
Pn_2020	C04_18284053	C04	18284053	4.20147	18.427
PL_BLUP	C04_18333782	C04	18333782	4.57328	19.517
Pn_2020	C04_18333782	C04	18333782	4.34943	18.832
PL_BLUP	C04_18333785	C04	18333785	4.57328	19.517
Pn_2020	C04_18333785	C04	18333785	4.34943	18.832
PL_BLUP	C04_18333878	C04	18333878	4.57328	19.517
Pn_2020	C04_18333878	C04	18333878	4.34943	18.832
PL_BLUP	C04_18334227	C04	18334227	4.67448	20.087
Pn_2020	C04_18334227	C04	18334227	4.10175	18.031
PL_BLUP	C04_18344316	C04	18344316	4.67448	20.087
Pn_2020	C04_18344316	C04	18344316	4.10175	18.031
PL_BLUP	C04_18385512	C04	18385512	4.36876	18.907
Pn_2020	C04_18385512	C04	18385512	4.20147	18.427
PL_BLUP	C04_18464012	C04	18464012	4.67448	20.087
Pn_2020	C04_18464012	C04	18464012	4.10175	18.031
PL_BLUP	C04_18467806	C04	18467806	4.33522	18.954
Pn_2020	C04_18467806	C04	18467806	4.36549	19.255
PL_BLUP	C04_18467822	C04	18467822	4.57328	19.517
Pn_2020	C04_18467822	C04	18467822	4.34943	18.832
PL_BLUP	C04_18486833	C04	18486833	4.67448	20.087
Pn_2020	C04_18486833	C04	18486833	4.10175	18.031
PL_BLUP	C04_18489758	C04	18489758	4.71575	20.059
Pn_2020	C04_18489758	C04	18489758	4.29853	18.633
PL_BLUP	C04_18499371	C04	18499371	4.26924	18.519
Pn_2019	C04_18499371	C04	18499371	4.49089	19.563
PL_BLUP	C04_18499835	C04	18499835	4.67448	20.087
Pn_2020	C04_18499835	C04	18499835	4.10175	18.031
PL_BLUP	C04_18501402	C04	18501402	4.71575	20.059
Pn_2020	C04_18501402	C04	18501402	4.29853	18.633
PL_BLUP	C04_18559085	C04	18559085	4.67448	20.087
Pn_2020	C04_18559085	C04	18559085	4.10175	18.031
PL_BLUP	C04_18561237	C04	18561237	4.57328	19.517
Pn_2020	C04_18561237	C04	18561237	4.34943	18.832
PL_BLUP	C04_18567039	C04	18567039	4.16167	17.928
Pn_2020	C04_18567039	C04	18567039	4.73874	20.333
PL_BLUP	C04_18571789	C04	18571789	4.57328	19.517
Pn_2020	C04_18571789	C04	18571789	4.34943	18.832
PL_BLUP	C04_18594478	C04	18594478	4.67448	20.087
Pn_2020	C04_18594478	C04	18594478	4.10175	18.031
PL_BLUP	C04_18605170	C04	18605170	4.67448	20.087
Pn_2020	C04_18605170	C04	18605170	4.10175	18.031
PL_BLUP	C04_18624381	C04	18624381	4.67448	20.087
Pn_2020	C04_18624381	C04	18624381	4.10175	18.031
PL_BLUP	C04_18624653	C04	18624653	4.67448	20.087
Pn_2020	C04_18624653	C04	18624653	4.10175	18.031
PL_BLUP	C04_18637096	C04	18637096	4.67448	20.087
Pn_2019	C04_18637096	C04	18637096	4.10175	18.031
PL_BLUP	C04_18691391	C04	18691391	4.36876	18.907
Pn_2020	C04_18691391	C04	18691391	4.20147	18.427
PL_BLUP	C04_18703498	C04	18703498	4.36876	18.907
Pn_2020	C04_18703498	C04	18703498	4.20147	18.427
Ci_2019	C04_22638106	C04	22638106	4.32903	26.91
Ci_BLUP	C04_22638106	C04	22638106	4.37596	15.274
Ci_2019	C04_23293867	C04	23293867	4.84506	19.818
Ci_BLUP	C04_23293867	C04	23293867	4.56531	17.573
Ci_2020	C04_23304611	C04	23304611	5.94461	15.209
Ci_BLUP	C04_23304611	C04	23304611	5.45947	15.993
Ci_2020	C04_23316390	C04	23316390	4.84506	19.604
Ci_BLUP	C04_23316390	C04	23316390	4.56531	17.573
Ci_2021	C06_22725762	C06	22725762	4.22121	17.63
Ci_BLUP	C06_22725762	C06	22725762	4.65159	17.573
Ci_2021	C06_26182076	C06	26182076	4.69177	18.51
Ci_BLUP	C06_26182076	C06	26182076	4.21396	19.315
Ci_2020	C07_32755413	C07	32755413	4.07374	15.83
Gs_2020	C07_32755413	C07	32755413	4.56713	19.315
Tr_2019	C07_32755413	C07	32755413	4.15121	18.933
Tr_2020	C07_32755413	C07	32755413	4.65121	19.633

## Sheet: Table S3
Table S3 Detailed information on the key trait-related significant QTNs identified by GWAS
QTL Cluster	Trait	Marker	Chr	Pos	−log10(P)	PVE(%)	Haplotype Block (Mb)
q.A2-5	Gs_BLUP	A02_14502746	A02	14502746	4.49916	18.884	14.100-14.601
	LW_BLUP	A02_14502746	A02	14502746	4.86841	20.265
q.A2-6	Ci_BLUP	A02_18822332	A02	18822332	5.59856	24.784	18.780-19.312
	Gs_BLUP	A02_18822332	A02	18822332	7.14226	30.897
	Tr_2020	A02_18822332	A02	18822332	4.92952	22.738
q.A2-7	LW_2021	A02_23303646	A02	23303646	4.95417	21.55	23.175-23.644
	PL_2021	A02_23303646	A02	23303646	4.46453	19.646
q.A3-5	LW_2021	A03_5597765	A03	5597765	4.99745	22.346	5.590-6.239
	LW_2021	A03_5605252	A03	5605252	4.86758	21.019
	Ci_BLUP	A03_5625219	A03	5625219	4.13873	15.956
	LW_2021	A03_5681359	A03	5681359	5.39374	23.222
	PL_2021	A03_5681359	A03	5681359	4.40609	19.415
	LW_2021	A03_6107134	A03	6107134	4.62015	19.879
	LW_2021	A03_6179649	A03	6179649	5.56352	23.424
q.A3-8	PL_2021	A03_18670129	A03	18670129	4.5109	20.018	18.420-19.083
	PL_BLUP	A03_18670129	A03	18670129	4.84661	20.745
	PA_2020	A03_19067727	A03	19067727	4.40797	18.709
q.A4-1	Chl_BLUP	A04_9210241	A04	9210241	4.36657	15.623	8.937-9.891
	Chl_BLUP	A04_9285572	A04	9285572	4.99879	20.935
	Chl_2019	A04_9292584	A04	9292584	4.31703	16.036
	Chl_2019	A04_9308024	A04	9308024	4.1953	15.715
	Chl_2019	A04_9347569	A04	9347569	5.37025	23.572
	Chl_BLUP	A04_9347569	A04	9347569	4.88646	20.896
	Chl_BLUP	A04_9531281	A04	9531281	4.22378	15.375
q.A4-2	Gs_2019	A04_14374563	A04	14374563	4.34664	18.999	14.374-15.334
	Tr_2020	A04_14374563	A04	14374563	4.05569	17.848
	Tr_2020	A04_15018170	A04	15018170	4.1481	18.215
	Gs_2020	A04_15190622	A04	15190622	5.32807	22.35
	Pn_2020	A04_15190622	A04	15190622	5.11136	21.547
	Tr_2019	A04_15190622	A04	15190622	4.63192	19.741
	Gs_2020	A04_15195933	A04	15195933	5.18138	21.807
	Pn_2019	A04_15195933	A04	15195933	4.95366	20.957
	Tr_2020	A04_15195933	A04	15195933	4.73807	20.144
q.A5-4	PA_2021	A05_18835949	A05	18835949	5.72923	24.473	18.730-19.028
	PA_BLUP	A05_18835949	A05	18835949	4.50139	19.242
q.A7-2	Ci_2019	A07_15655244	A07	15655244	4.01429	13.264	15.273-17.063
	Ci_2021	A07_16033927	A07	16033927	4.30824	15.361
	Ci_2021	A07_16077044	A07	16077044	4.02627	15.086
	Ci_2021	A07_16451694	A07	16451694	4.91268	18.362
	Ci_BLUP	A07_16451694	A07	16451694	5.45181	14.837
	Ci_BLUP	A07_16509716	A07	16509716	4.57685	18.999
	Ci_BLUP	A07_16513397	A07	16513397	4.59152	22.35
	Ci_2021	A07_16515202	A07	16515202	4.83627	19.732
	Ci_BLUP	A07_16515202	A07	16515202	5.50621	21.807
	Ci_BLUP	A07_16671837	A07	16671837	4.34092	21.712
	Ci_BLUP	A07_16779891	A07	16779891	5.48115	22.048
	Ci_2021	A07_16847439	A07	16847439	4.49631	17.968
	Ci_BLUP	A07_16847439	A07	16847439	6.23714	27.198
	Ci_BLUP	A07_16890706	A07	16890706	5.75574	20.801
q.A7-4	Gs_2020	A07_22302428	A07	22302428	5.15589	21.712	22.297-24.003
	Pn_2020	A07_22302428	A07	22302428	4.25525	18.292
	LL_2020	A07_23539032	A07	23539032	4.54086	19.393
	Gs_2019	A07_23885182	A07	23885182	5.1381	22.048
	LW_2021	A07_23885182	A07	23885182	4.33468	19.317
q.A9-1	Ci_2020	A09_325988	A09	325988	4.29573	18.11	0.034-0.059
	Gs_2020	A09_325988	A09	325988	6.75506	27.198
	Gs_BLUP	A09_325988	A09	325988	4.26801	18.007
	Tr_2019	A09_325988	A09	325988	5.24308	21.838
	Gs_2019	A09_331212	A09	331212	4.91201	20.801
	Gs_2019	A09_478765	A09	478765	4.34958	28.57
q.A9-2	Chl_2019	A09_8460857	A09	8460857	4.25088	18.8	8.230-10.068
	Chl_2020	A09_9608129	A09	9608129	5.2567	26.111
	Chl_BLUP	A09_9608129	A09	9608129	4.61796	23.091
	Chl_BLUP	A09_9668822	A09	9668822	4.06625	17.393
	Chl_BLUP	A09_9668822	A09	9668822	4.26162	18.148
q.A9-3	LA_2021	A09_29341563	A09	29341563	4.7013	20.572	29.089-29.71
	LW_2021	A09_29341563	A09	29341563	6.8642	28.305
	LA_2021	A09_29345053	A09	29345053	4.90396	21.158
	LW_2021	A09_29345053	A09	29345053	6.97281	28.43
	LW_2021	A09_29402879	A09	29402879	6.4614	26.891
	LW_2021	A09_29703064	A09	29703064	6.07189	25.968
q.A9-4	LA_BLUP	A09_30333929	A09	30333929	4.44806	18.309	30.333-31.813
	LW_2021	A09_31039965	A09	31039965	6.13097	22.633
	LW_2021	A09_31074266	A09	31074266	4.66318	17.043
	LW_2021	A09_31175871	A09	31175871	5.07014	21.79
	LW_2021	A09_31178863	A09	31178863	5.31052	22.696
	LW_2021	A09_31181488	A09	31181488	5.78672	21.587
	PL_BLUP	A09_31243829	A09	31243829	4.3855	24.459
	LA_2021	A09_31651431	A09	31651431	4.40619	16.224
	LW_2021	A09_31651431	A09	31651431	9.66762	34.151
	LW_BLUP	A09_31651431	A09	31651431	5.42499	19.337
	PL_2021	A09_31651431	A09	31651431	6.81773	24.842
	PL_BLUP	A09_31651431	A09	31651431	4.74326	16.868
	LA_2021	A09_31652307	A09	31652307	4.35479	16.34
	LW_2021	A09_31652307	A09	31652307	11.7012	40.763
	LW_BLUP	A09_31652307	A09	31652307	5.78808	21.003
	PL_2021	A09_31652307	A09	31652307	8.18924	29.983
	PL_BLUP	A09_31652307	A09	31652307	5.48909	19.925
	LW_2021	A09_31652512	A09	31652512	11.2876	42.142
	LW_BLUP	A09_31652512	A09	31652512	5.45767	22.622
	PL_2021	A09_31652512	A09	31652512	7.70845	31.18
	PL_BLUP	A09_31652512	A09	31652512	5.35057	22.231
	LW_2021	A09_31652569	A09	31652569	11.1392	42.058
	LW_BLUP	A09_31652569	A09	31652569	5.42187	22.695
	PL_2021	A09_31652569	A09	31652569	7.59373	31.066
	PL_BLUP	A09_31652569	A09	31652569	5.19505	21.858
	LW_2021	A09_31652642	A09	31652642	10.9847	41.617
	LW_BLUP	A09_31652642	A09	31652642	5.10433	21.521
	PL_2021	A09_31652642	A09	31652642	7.69336	31.402
	PL_BLUP	A09_31652642	A09	31652642	5.35397	22.445
	LA_2021	A09_31652987	A09	31652987	4.35338	16.177
	LW_2021	A09_31652987	A09	31652987	10.8917	38.115
	LW_BLUP	A09_31652987	A09	31652987	5.47233	19.684
	PL_2021	A09_31652987	A09	31652987	7.68531	28.042
	PL_BLUP	A09_31652987	A09	31652987	5.11123	18.375
	PL_2021	A09_31722103	A09	31722103	5.56981	23.447
	PL_BLUP	A09_31722103	A09	31722103	4.98598	20.7
	LA_2021	A09_31800469	A09	31800469	4.56978	17.693
	LW_2021	A09_31800469	A09	31800469	8.11317	30.538
	PL_2021	A09_31800469	A09	31800469	7.3389	27.86
	PL_2021	A09_31813931	A09	31813931	4.22527	18.698
q.C1-6	PL_2021	C01_28998632	C01	28998632	4.0603	18.213	25.894-31.792
	PL_BLUP	C01_28998632	C01	28998632	4.59326	19.775
	PL_BLUP	C01_29005919	C01	29005919	4.19105	18.213
	PL_BLUP	C01_29042244	C01	29042244	4.30866	19.03
	PL_BLUP	C01_29098339	C01	29098339	4.19105	18.213
	PL_BLUP	C01_29100188	C01	29100188	4.19105	18.213
	PL_BLUP	C01_29104455	C01	29104455	4.19105	18.213
	PL_BLUP	C01_29193117	C01	29193117	4.4791	18.98
	PL_BLUP	C01_29219491	C01	29219491	4.19105	18.213
	PL_BLUP	C01_29280677	C01	29280677	4.19105	18.213
	PL_BLUP	C01_29367570	C01	29367570	4.15026	18.577
	Chl_2019	C01_29895643	C01	29895643	4.21596	17.704
	LW_2021	C01_30553786	C01	30553786	4.4216	17.101
	PA_2021	C01_31701754	C01	31701754	5.95944	33.208
	PA_BLUP	C01_31701754	C01	31701754	4.10608	23.672
q.C2-2	Pn_BLUP	C02_3323548	C02	3323548	4.35905	23.483	3.163-3.797
	Pn_BLUP	C02_3490291	C02	3490291	4.35905	23.483
	Pn_BLUP	C02_3539921	C02	3539921	4.35905	23.483
	Gs_BLUP	C02_3545465	C02	3545465	4.82148	25.625
	Pn_BLUP	C02_3545465	C02	3545465	4.13414	22.419
	Gs_2021	C02_3605203	C02	3605203	4.42424	23.789
	Pn_BLUP	C02_3630616	C02	3630616	4.57904	24.23
	Gs_2020	C02_3694393	C02	3694393	4.263	23.03
	Gs_BLUP	C02_3694393	C02	3694393	5.85053	30.179
	Pn_BLUP	C02_3694393	C02	3694393	4.30781	23.242
	Tr_BLUP	C02_3694393	C02	3694393	4.86097	25.805
q.C4-2	LL_2021	C04_15179529	C04	15179529	4.05069	17.828	14.272-19.112
	LL_2021	C04_15185758	C04	15185758	4.13234	17.982
	LL_2021	C04_15255069	C04	15255069	4.13234	17.982
	PL_BLUP	C04_16598896	C04	16598896	4.67448	20.087
	Pn_2019	C04_16598896	C04	16598896	4.10175	18.031
	Pn_2019	C04_16599968	C04	16599968	4.17565	17.817
	Gs_2019	C04_16600639	C04	16600639	4.19748	15.274
	Pn_2019	C04_16600639	C04	16600639	4.72038	17.258
	Tr_2019	C04_16600639	C04	16600639	4.04832	14.702
	PL_BLUP	C04_16601979	C04	16601979	4.71575	20.059
	Pn_2020	C04_16601979	C04	16601979	4.29853	18.633
	PL_BLUP	C04_16602659	C04	16602659	4.67448	20.087
	Pn_2020	C04_16602659	C04	16602659	4.10175	18.031
	PL_BLUP	C04_16602681	C04	16602681	4.67448	20.087
	Pn_2020	C04_16602681	C04	16602681	4.10175	18.031
	PL_BLUP	C04_16606665	C04	16606665	4.45162	18.876
	Pn_2020	C04_16608379	C04	16608379	4.34543	18.816
	PL_BLUP	C04_16609364	C04	16609364	4.67448	20.087
	Pn_2020	C04_16609364	C04	16609364	4.10175	18.031
	PL_BLUP	C04_16610227	C04	16610227	4.45162	18.876
	PL_BLUP	C04_16631509	C04	16631509	4.57328	19.517
	Pn_2020	C04_16631509	C04	16631509	4.34943	18.832
	Gs_2020	C04_16641010	C04	16641010	4.07055	17.573
	Pn_2020	C04_16641010	C04	16641010	4.85959	20.603
	Tr_2020	C04_16641010	C04	16641010	4.15407	17.899
	PL_BLUP	C04_16650716	C04	16650716	4.45162	18.876
	PL_BLUP	C04_16651697	C04	16651697	4.45162	18.876
	PL_BLUP	C04_16652640	C04	16652640	4.26924	18.519
	Pn_2020	C04_16652640	C04	16652640	4.49089	19.563
	PL_BLUP	C04_16653109	C04	16653109	4.16167	17.928
	Pn_2019	C04_16653109	C04	16653109	4.53874	18.313
	Pn_2020	C04_16653109	C04	16653109	4.73874	20.333
	PL_BLUP	C04_16689459	C04	16689459	4.67448	20.087
	Pn_2020	C04_16689459	C04	16689459	4.10175	18.031
	PL_BLUP	C04_16690435	C04	16690435	4.16167	17.928
	Pn_2019	C04_16690435	C04	16690435	4.73874	20.333
	PL_BLUP	C04_16690627	C04	16690627	4.30183	18.473
	Pn_2020	C04_16695255	C04	16695255	4.60664	19.827
	PL_BLUP	C04_16714887	C04	16714887	4.16167	17.928
	Pn_2020	C04_16714887	C04	16714887	4.73874	20.333
	PL_BLUP	C04_16717761	C04	16717761	4.36876	18.907
	Pn_2020	C04_16717761	C04	16717761	4.20147	18.427
	Pn_2020	C04_16723556	C04	16723556	4.60664	19.827
	PL_BLUP	C04_16726923	C04	16726923	4.71575	20.059
	Pn_2020	C04_16726923	C04	16726923	4.29853	18.633
	PL_BLUP	C04_16728802	C04	16728802	4.57328	19.517
	Pn_2020	C04_16728802	C04	16728802	4.34943	18.832
	PL_BLUP	C04_16729021	C04	16729021	4.57328	19.517
	Pn_2020	C04_16729021	C04	16729021	4.34943	18.832
	PL_BLUP	C04_16729157	C04	16729157	4.61268	19.487
	Pn_2020	C04_16729157	C04	16729157	4.5529	19.439
	PL_BLUP	C04_16729570	C04	16729570	4.57328	19.517
	Pn_2019	C04_16729570	C04	16729570	4.34943	18.832
	Pn_2019	C04_16729949	C04	16729949	4.70865	20.218
	Tr_2020	C04_16729949	C04	16729949	4.0574	17.687
	PL_BLUP	C04_16738884	C04	16738884	4.45162	18.876
	PL_BLUP	C04_16899983	C04	16899983	4.57328	19.517
	Pn_2020	C04_16899983	C04	16899983	4.34943	18.832
	PL_BLUP	C04_16914401	C04	16914401	4.36876	18.907
	Pn_2020	C04_16914401	C04	16914401	4.20147	18.427
	PL_BLUP	C04_16914502	C04	16914502	4.36876	18.907
	Pn_2020	C04_16914502	C04	16914502	4.20147	18.427
	PL_BLUP	C04_16923285	C04	16923285	4.36876	18.907
	Pn_2020	C04_16923285	C04	16923285	4.20147	18.427
	PL_BLUP	C04_16927474	C04	16927474	4.24906	18.268
	Gs_2019	C04_16928385	C04	16928385	4.3858	15.993
	Pn_2020	C04_16928385	C04	16928385	4.84646	17.731
	Tr_2020	C04_16928385	C04	16928385	4.26268	15.524
	PL_BLUP	C04_17039901	C04	17039901	4.57328	19.517
	Pn_2020	C04_17039901	C04	17039901	4.34943	18.832
	PL_BLUP	C04_17052498	C04	17052498	4.57328	19.517
	Pn_2020	C04_17052498	C04	17052498	4.34943	18.832
	Pn_2020	C04_17077110	C04	17077110	4.06899	17.567
	Pn_2020	C04_17083671	C04	17083671	4.06899	17.567
	PL_BLUP	C04_17109418	C04	17109418	4.45162	18.876
	Pn_2020	C04_17114467	C04	17114467	4.46153	19.089
	PL_BLUP	C04_17125737	C04	17125737	4.71575	20.059
	Pn_2020	C04_17125737	C04	17125737	4.29853	18.633
	Gs_2020	C04_17132798	C04	17132798	4.07055	17.573
	Pn_2020	C04_17132798	C04	17132798	4.85959	20.603
	Tr_2020	C04_17132798	C04	17132798	4.15407	17.899
	PL_BLUP	C04_17135139	C04	17135139	4.26924	18.519
	Pn_2020	C04_17135139	C04	17135139	4.49089	19.563
	Pn_2020	C04_17144485	C04	17144485	4.06899	17.567
	Pn_2020	C04_17145373	C04	17145373	4.06899	17.567
	PL_BLUP	C04_17201050	C04	17201050	4.45162	18.876
	Pn_2020	C04_17202213	C04	17202213	4.06899	17.567
	PL_BLUP	C04_17225832	C04	17225832	4.13355	17.819
	PL_BLUP	C04_17226136	C04	17226136	4.45162	18.876
	PL_BLUP	C04_17226489	C04	17226489	4.36876	18.907
	Pn_2020	C04_17226489	C04	17226489	4.20147	18.427
	PL_BLUP	C04_17269576	C04	17269576	4.67448	20.087
	Pn_2020	C04_17269576	C04	17269576	4.10175	18.031
	Pn_2020	C04_17316606	C04	17316606	4.06899	17.567
	Pn_2020	C04_17458746	C04	17458746	4.70865	20.218
	Tr_2020	C04_17458746	C04	17458746	4.0574	17.687
	Pn_2020	C04_17597547	C04	17597547	4.58767	19.94
	PL_BLUP	C04_17633948	C04	17633948	4.24906	18.268
	PL_BLUP	C04_17634078	C04	17634078	4.57328	19.517
	Pn_2020	C04_17634078	C04	17634078	4.34943	18.832
	PL_BLUP	C04_17635803	C04	17635803	4.67448	20.087
	Pn_2020	C04_17635803	C04	17635803	4.10175	18.031
	PL_BLUP	C04_17635916	C04	17635916	4.67448	20.087
	Pn_2020	C04_17635916	C04	17635916	4.10175	18.031
	PL_BLUP	C04_17640466	C04	17640466	4.24906	18.268
	PL_BLUP	C04_17649890	C04	17649890	4.37787	19.121
	Pn_2020	C04_17649890	C04	17649890	4.59635	20.163
	PL_BLUP	C04_17649976	C04	17649976	4.67448	20.087
	Pn_2020	C04_17649976	C04	17649976	4.10175	18.031
	PL_BLUP	C04_17671550	C04	17671550	4.54537	19.41
	PL_BLUP	C04_17682749	C04	17682749	4.57328	19.517
	Pn_2020	C04_17682749	C04	17682749	4.34943	18.832
	PL_BLUP	C04_17685356	C04	17685356	4.67448	20.087
	Pn_2020	C04_17685356	C04	17685356	4.10175	18.031
	PL_BLUP	C04_17708576	C04	17708576	4.67448	20.087
	Pn_2020	C04_17708576	C04	17708576	4.10175	18.031
	PL_BLUP	C04_17726129	C04	17726129	4.16167	17.928
	Pn_2020	C04_17726129	C04	17726129	4.73874	20.333
	PL_BLUP	C04_17729100	C04	17729100	4.57328	19.517
	Pn_2020	C04_17729100	C04	17729100	4.34943	18.832
	Pn_2020	C04_17731029	C04	17731029	4.46153	19.089
	Pn_2020	C04_17847426	C04	17847426	4.17565	17.817
	Gs_2019	C04_17849713	C04	17849713	4.07055	17.573
	Pn_2019	C04_17849713	C04	17849713	4.85959	20.603
	Tr_2020	C04_17849713	C04	17849713	4.15407	17.899
	PL_BLUP	C04_17852017	C04	17852017	4.67448	20.087
	Pn_2020	C04_17852017	C04	17852017	4.10175	18.031
	Pn_2020	C04_17862038	C04	17862038	4.34543	18.816
	PL_BLUP	C04_17925569	C04	17925569	4.26924	18.519
	Pn_2020	C04_17925569	C04	17925569	4.49089	19.563
	PL_BLUP	C04_17959248	C04	17959248	4.24906	18.268
	Pn_2020	C04_17967200	C04	17967200	4.06899	17.567
	PL_BLUP	C04_17992399	C04	17992399	4.67448	20.087
	Pn_2020	C04_17992399	C04	17992399	4.10175	18.031
	PL_BLUP	C04_18004806	C04	18004806	4.67448	20.087
	Pn_2020	C04_18004806	C04	18004806	4.10175	18.031
	Pn_2020	C04_18019611	C04	18019611	4.4359	19.168
	PL_BLUP	C04_18066708	C04	18066708	4.07643	17.433
	PL_BLUP	C04_18066901	C04	18066901	4.06968	17.569
	Pn_2020	C04_18066901	C04	18066901	4.46674	19.287
	PL_BLUP	C04_18066981	C04	18066981	4.06968	17.569
	Pn_2020	C04_18066981	C04	18066981	4.46674	19.287
	Pn_2020	C04_18203246	C04	18203246	4.29622	18.451
	PL_BLUP	C04_18239032	C04	18239032	4.57328	19.517
	Pn_2020	C04_18239032	C04	18239032	4.34943	18.832
	PL_BLUP	C04_18250166	C04	18250166	4.45162	18.876
	Pn_2020	C04_18250234	C04	18250234	4.06899	17.567
	Pn_2020	C04_18250557	C04	18250557	4.06899	17.567
	PL_BLUP	C04_18250655	C04	18250655	4.45162	18.876
	Pn_2020	C04_18255313	C04	18255313	4.1614	17.927
	PL_BLUP	C04_18269256	C04	18269256	4.45162	18.876
	PL_BLUP	C04_18269429	C04	18269429	4.67448	20.087
	Pn_2020	C04_18269429	C04	18269429	4.10175	18.031
	PL_BLUP	C04_18284053	C04	18284053	4.36876	18.907
	Pn_2020	C04_18284053	C04	18284053	4.20147	18.427
	PL_BLUP	C04_18284476	C04	18284476	4.24906	18.268
	Pn_2020	C04_18303195	C04	18303195	4.46153	19.089
	Pn_2020	C04_18303527	C04	18303527	4.34543	18.816
	PL_BLUP	C04_18305032	C04	18305032	4.54537	19.41
	PL_BLUP	C04_18333782	C04	18333782	4.57328	19.517
	Pn_2020	C04_18333782	C04	18333782	4.34943	18.832
	PL_BLUP	C04_18333785	C04	18333785	4.57328	19.517
	Pn_2020	C04_18333785	C04	18333785	4.34943	18.832
	PL_BLUP	C04_18333878	C04	18333878	4.57328	19.517
	Pn_2020	C04_18333878	C04	18333878	4.34943	18.832
	PL_BLUP	C04_18334227	C04	18334227	4.67448	20.087
	Pn_2020	C04_18334227	C04	18334227	4.10175	18.031
	PL_BLUP	C04_18344316	C04	18344316	4.67448	20.087
	Pn_2020	C04_18344316	C04	18344316	4.10175	18.031
	PL_BLUP	C04_18375389	C04	18375389	4.13355	17.819
	Pn_2019	C04_18375459	C04	18375459	4.46153	19.089
	PL_BLUP	C04_18377199	C04	18377199	4.13355	17.819
	PL_BLUP	C04_18382815	C04	18382815	4.24906	18.268
	PL_BLUP	C04_18385512	C04	18385512	4.36876	18.907
	Pn_2020	C04_18385512	C04	18385512	4.20147	18.427
	PL_BLUP	C04_18386422	C04	18386422	4.45162	18.876
	PL_BLUP	C04_18387974	C04	18387974	4.8253	20.664
	Pn_2020	C04_18426115	C04	18426115	4.34543	18.816
	Pn_2020	C04_18450837	C04	18450837	4.17565	17.817
	PL_BLUP	C04_18451735	C04	18451735	4.54537	19.41
	PL_BLUP	C04_18462258	C04	18462258	4.45162	18.876
	PL_BLUP	C04_18464012	C04	18464012	4.67448	20.087
	Pn_2020	C04_18464012	C04	18464012	4.10175	18.031
	PL_BLUP	C04_18465408	C04	18465408	4.45162	18.876
	PL_BLUP	C04_18466731	C04	18466731	4.48893	18.845
	PL_BLUP	C04_18467135	C04	18467135	4.45162	18.876
	Pn_2020	C04_18467401	C04	18467401	4.60664	19.827
	PL_BLUP	C04_18467806	C04	18467806	4.33522	18.954
	Pn_2020	C04_18467806	C04	18467806	4.36549	19.255
	PL_BLUP	C04_18467822	C04	18467822	4.57328	19.517
	Pn_2020	C04_18467822	C04	18467822	4.34943	18.832
	Pn_2020	C04_18486699	C04	18486699	4.17565	17.817
	PL_BLUP	C04_18486833	C04	18486833	4.67448	20.087
	Pn_2020	C04_18486833	C04	18486833	4.10175	18.031
	PL_BLUP	C04_18487061	C04	18487061	4.45162	18.876
	PL_BLUP	C04_18489758	C04	18489758	4.71575	20.059
	Pn_2020	C04_18489758	C04	18489758	4.29853	18.633
	PL_BLUP	C04_18499371	C04	18499371	4.26924	18.519
	Pn_2019	C04_18499371	C04	18499371	4.49089	19.563
	PL_BLUP	C04_18499812	C04	18499812	4.54537	19.41
	PL_BLUP	C04_18499835	C04	18499835	4.67448	20.087
	Pn_2020	C04_18499835	C04	18499835	4.10175	18.031
	PL_BLUP	C04_18501402	C04	18501402	4.71575	20.059
	Pn_2020	C04_18501402	C04	18501402	4.29853	18.633
	PL_BLUP	C04_18537680	C04	18537680	4.45162	18.876
	Pn_2020	C04_18542131	C04	18542131	4.27794	18.38
	PL_BLUP	C04_18559085	C04	18559085	4.67448	20.087
	Pn_2020	C04_18559085	C04	18559085	4.10175	18.031
	PL_BLUP	C04_18561237	C04	18561237	4.57328	19.517
	Pn_2020	C04_18561237	C04	18561237	4.34943	18.832
	Pn_2020	C04_18561553	C04	18561553	4.46153	19.089
	PL_BLUP	C04_18567039	C04	18567039	4.16167	17.928
	Pn_2020	C04_18567039	C04	18567039	4.73874	20.333
	PL_BLUP	C04_18571789	C04	18571789	4.57328	19.517
	Pn_2020	C04_18571789	C04	18571789	4.34943	18.832
	PL_BLUP	C04_18594478	C04	18594478	4.67448	20.087
	Pn_2020	C04_18594478	C04	18594478	4.10175	18.031
	PL_BLUP	C04_18605170	C04	18605170	4.67448	20.087
	Pn_2020	C04_18605170	C04	18605170	4.10175	18.031
	PL_BLUP	C04_18613869	C04	18613869	4.45162	18.876
	Pn_2020	C04_18623252	C04	18623252	4.1614	17.927
	PL_BLUP	C04_18624381	C04	18624381	4.67448	20.087
	Pn_2020	C04_18624381	C04	18624381	4.10175	18.031
	PL_BLUP	C04_18624653	C04	18624653	4.67448	20.087
	Pn_2020	C04_18624653	C04	18624653	4.10175	18.031
	PL_BLUP	C04_18637096	C04	18637096	4.67448	20.087
	Pn_2019	C04_18637096	C04	18637096	4.10175	18.031
	PL_BLUP	C04_18691391	C04	18691391	4.36876	18.907
	Pn_2020	C04_18691391	C04	18691391	4.20147	18.427
	PL_BLUP	C04_18703498	C04	18703498	4.36876	18.907
	Pn_2020	C04_18703498	C04	18703498	4.20147	18.427
	Pn_2020	C04_18759871	C04	18759871	4.46153	19.089
	Pn_2020	C04_18761100	C04	18761100	4.34543	18.816
	Pn_2020	C04_18761752	C04	18761752	4.46153	19.089
q.C6-2	Ci_2021	C06_22725762	C06	22725762	4.22121	17.63	22.310-22.777
	Ci_BLUP	C06_22725762	C06	22725762	4.65159	17.573
q.C6-3	Ci_2021	C06_26182076	C06	26182076	4.69177	18.51	26.171-26.368
	Ci_BLUP	C06_26182076	C06	26182076	4.21396	19.315
q.C7-2	LW_BLUP	C07_30909042	C07	30909042	5.05651	21.149	30.599-32.365
	LW_BLUP	C07_31419060	C07	31419060	5.08533	22.261
	Ci_2020	C07_32755413	C07	32755413	4.07374	15.83
	Gs_2020	C07_32755413	C07	32755413	4.56713	19.315
	Tr_2019	C07_32755413	C07	32755413	4.15121	18.933
	Tr_2020	C07_32755413	C07	32755413	4.65121	19.633

## Sheet: Table S4
Table S4 List of candidate genes associated with photosynthetic and leaf morphological traits.
Pn	Ci	Gs	Tr	Chl	LA	LW	PL	LL	PA
BnaC04g16480D	BnaA03g12320D	BnaC07g24280D	BnaC07g24280D	BnaA04g10110D	BnaA09g41710D	BnaA09g41710D	BnaA03g12320D	BnaA07g32100D	BnaC01g28240D
BnaC04g16490D	BnaA03g12330D	BnaC07g24290D	BnaC07g24290D	BnaA04g10120D	BnaA09g41720D	BnaA09g41720D	BnaA03g12330D	BnaA07g32110D	BnaC01g28250D
BnaC04g16500D	BnaA03g12340D	BnaC07g24300D	BnaC07g24300D	BnaA04g10130D	BnaA09g41730D	BnaA09g41730D	BnaA03g12340D	BnaA07g32120D	BnaC01g28260D
BnaC04g16510D	BnaA03g12350D	BnaC07g24310D	BnaC07g24310D	BnaA04g10140D	BnaA09g41740D	BnaA09g41740D	BnaA03g12350D	BnaA07g32130D	BnaC01g28270D
BnaC04g16520D	BnaA03g12360D	BnaC07g24320D	BnaC07g24320D	BnaA04g10150D	BnaA09g41750D	BnaA09g41750D	BnaA03g12360D	BnaA07g32140D	BnaC01g28280D
BnaC04g16530D	BnaA03g12370D	BnaC07g24330D	BnaC07g24330D	BnaA04g10160D	BnaA09g41760D	BnaA09g41760D	BnaA03g12370D	BnaA07g32150D	BnaC01g28290D
BnaC04g16540D	BnaA03g12380D	BnaC07g24340D	BnaC07g24340D	BnaA04g10170D	BnaA09g41770D	BnaA09g41770D	BnaA03g12380D	BnaA07g32160D	BnaC01g28300D
BnaC04g16550D	BnaA03g12390D	BnaC07g24350D	BnaC07g24350D	BnaA04g10180D	BnaA09g41780D	BnaA09g41780D	BnaA03g12390D	BnaA07g32170D	BnaC01g28310D
BnaC04g16560D	BnaA03g12400D	BnaC07g24360D	BnaC07g24360D	BnaA04g10190D	BnaA09g41790D	BnaA09g41790D	BnaA03g12400D	BnaA07g32180D	BnaC01g28320D
BnaC04g16570D	BnaA03g12410D	BnaC07g24370D	BnaC07g24370D	BnaA04g10200D	BnaA09g41800D	BnaA09g41800D	BnaA03g12410D	BnaA07g32190D	BnaC01g28330D
BnaC04g16580D	BnaA03g12420D	BnaC07g24380D	BnaC07g24380D	BnaA04g10210D	BnaA09g41810D	BnaA09g41810D	BnaA03g12420D	BnaA07g32200D	BnaC01g28340D
BnaC04g16590D	BnaA03g12430D	BnaC07g24390D	BnaC07g24390D	BnaA04g10220D	BnaA09g41820D	BnaA09g41820D	BnaA03g12430D	BnaA07g32210D	BnaC01g28350D
BnaC04g16600D	BnaA03g12440D	BnaC07g24400D	BnaC07g24400D	BnaA04g10230D	BnaA09g41830D	BnaA09g41830D	BnaA03g12440D	BnaA07g32220D	BnaC01g28360D
BnaC04g16610D	BnaA03g12450D	BnaC07g24410D	BnaC07g24410D	BnaA04g10240D	BnaA09g41840D	BnaA09g41840D	BnaA03g12450D	BnaA07g32230D	BnaC01g28370D
BnaC04g16620D	BnaA03g12460D	BnaC07g24420D	BnaC07g24420D	BnaA04g10250D	BnaA09g41850D	BnaA09g41850D	BnaA03g12460D	BnaA07g32240D	BnaC01g28380D
BnaC04g16630D	BnaA03g12470D	BnaC07g24430D	BnaC07g24430D	BnaA04g10260D	BnaA09g41860D	BnaA09g41860D	BnaA03g12470D	BnaA07g32250D	BnaC01g28390D
BnaC04g16640D	BnaA03g12480D	BnaC07g24440D	BnaC07g24440D	BnaA04g10270D	BnaA09g41870D	BnaA09g41870D	BnaA03g12480D	BnaA07g32260D	BnaC01g28400D
BnaC04g16650D	BnaA03g12490D	BnaC07g24450D	BnaC07g24450D	BnaA04g10280D	BnaA09g41880D	BnaA09g41880D	BnaA03g12490D	BnaA07g32270D	BnaC01g28410D
BnaC04g16660D	BnaA03g12500D	BnaC07g24460D	BnaC07g24460D	BnaA04g10290D	BnaA09g41890D	BnaA09g41890D	BnaA03g12500D	BnaA07g32280D	BnaC01g28420D
BnaC04g16670D	BnaA03g12510D	BnaC07g24470D	BnaC07g24470D	BnaA04g10300D	BnaA09g41900D	BnaA09g41900D	BnaA03g12510D	BnaA07g32290D	BnaC01g28430D
BnaC04g16680D	BnaA03g12520D	BnaC07g24480D	BnaC07g24480D	BnaA04g10310D	BnaA09g41910D	BnaA09g41910D	BnaA03g12520D	BnaA07g32300D	BnaC01g28440D
BnaC04g16690D	BnaA03g12530D	BnaC07g24490D	BnaC07g24490D	BnaA04g10320D	BnaA09g41920D	BnaA09g41920D	BnaA03g12530D	BnaA07g32310D	BnaC01g28450D
BnaC04g16700D	BnaA03g12540D	BnaC07g24500D	BnaC07g24500D	BnaA04g10330D	BnaA09g41930D	BnaA09g41930D	BnaA03g12540D	BnaA07g32320D	BnaC01g28460D
BnaC04g16710D	BnaA03g12550D	BnaC07g24510D	BnaC07g24510D	BnaA04g10340D	BnaA09g41940D	BnaA09g41940D	BnaA03g12550D	BnaA07g32330D	BnaC01g28470D
BnaC04g16720D	BnaA03g12560D	BnaC07g24520D	BnaC07g24520D	BnaA04g10350D	BnaA09g41950D	BnaA09g41950D	BnaA03g12560D	BnaA07g32340D	BnaC01g28480D
BnaC04g16730D	BnaA03g12570D	BnaC07g24530D	BnaC07g24530D	BnaA04g10360D	BnaA09g41960D	BnaA09g41960D	BnaA03g12570D	BnaA07g32350D	BnaC01g28490D
BnaC04g16740D	BnaA03g12580D	BnaC07g24540D	BnaC07g24540D	BnaA04g10370D	BnaA09g41970D	BnaA09g41970D	BnaA03g12580D	BnaA07g32360D	BnaC01g28500D
BnaC04g16750D	BnaA03g12590D	BnaC07g24550D	BnaC07g24550D	BnaA04g10380D	BnaA09g41980D	BnaA09g41980D	BnaA03g12590D	BnaA07g32370D	BnaC01g28510D
BnaC04g16760D	BnaA03g12600D	BnaC07g24560D	BnaC07g24560D	BnaA04g10390D	BnaA09g41990D	BnaA09g41990D	BnaA03g12600D	BnaA07g32380D	BnaC01g28520D
BnaC04g16770D	BnaA03g12610D	BnaC07g24570D	BnaC07g24570D	BnaA04g10400D	BnaA09g42000D	BnaA09g42000D	BnaA03g12610D	BnaA07g32390D	BnaC01g28530D
BnaC04g16780D	BnaA03g12620D	BnaC07g24580D	BnaC07g24580D	BnaA04g10410D	BnaA09g42010D	BnaA09g42010D	BnaA03g12620D	BnaA07g32400D	BnaC01g28540D
BnaC04g16790D	BnaA03g12630D	BnaC07g24590D	BnaC07g24590D	BnaA04g10420D	BnaA09g42020D	BnaA09g42020D	BnaA03g12630D	BnaA07g32410D	BnaC01g28550D
BnaC04g16800D	BnaA03g12640D	BnaC07g24600D	BnaC07g24600D	BnaA04g10430D	BnaA09g42030D	BnaA09g42030D	BnaA03g12640D	BnaA07g32420D	BnaC01g28560D
BnaC04g16810D	BnaA03g12650D	BnaC07g24610D	BnaC07g24610D	BnaA04g10440D	BnaA09g42040D	BnaA09g42040D	BnaA03g12650D	BnaA07g32430D	BnaC01g28570D
BnaC04g16820D	BnaA03g12660D	BnaC07g24620D	BnaC07g24620D	BnaA04g10450D	BnaA09g42050D	BnaA09g42050D	BnaA03g12660D	BnaA07g32440D	BnaC01g28580D
BnaC04g16830D	BnaA03g12670D	BnaC07g24630D	BnaC07g24630D	BnaA04g10460D	BnaA09g42060D	BnaA09g42060D	BnaA03g12670D	BnaA07g32450D	BnaC01g28590D
BnaC04g16840D	BnaA03g12680D	BnaC07g24640D	BnaC07g24640D	BnaA04g10470D	BnaA09g42070D	BnaA09g42070D	BnaA03g12680D	BnaA07g32460D	BnaC01g28600D
BnaC04g16850D	BnaA03g12690D	BnaC07g24650D	BnaC07g24650D	BnaA04g10480D	BnaA09g42080D	BnaA09g42080D	BnaA03g12690D	BnaA07g32470D	BnaC01g28610D
BnaC04g16860D	BnaA03g12700D	BnaC07g24660D	BnaC07g24660D	BnaA04g10490D	BnaA09g42090D	BnaA09g42090D	BnaA03g12700D	BnaA07g32480D	BnaC01g28620D
BnaC04g16870D	BnaA03g12710D	BnaC07g24670D	BnaC07g24670D	BnaA04g10500D	BnaA09g42100D	BnaA09g42100D	BnaA03g12710D	BnaA07g32490D	BnaC01g28630D
BnaC04g16880D	BnaA03g12720D	BnaC07g24680D	BnaC07g24680D	BnaA04g10510D	BnaA09g42110D	BnaA09g42110D	BnaA03g12720D	BnaA07g32500D	BnaC01g28640D
BnaC04g16890D	BnaA03g12730D	BnaC07g24690D	BnaC07g24690D	BnaA04g10520D	BnaA09g42120D	BnaA09g42120D	BnaA03g12730D	BnaA07g32510D	BnaC01g28650D
BnaC04g16900D	BnaA03g12740D	BnaC07g24700D	BnaC07g24700D	BnaA04g10530D	BnaA09g42130D	BnaA09g42130D	BnaA03g12740D	BnaA07g32520D	BnaC01g28660D
BnaC04g16910D	BnaA03g12750D	BnaC07g24710D	BnaC07g24710D	BnaA04g10540D	BnaA09g42140D	BnaA09g42140D	BnaA03g12750D	BnaA07g32530D	BnaC01g28670D
BnaC04g16920D	BnaA03g12760D	BnaC07g24720D	BnaC07g24720D	BnaA04g10550D	BnaA09g42150D	BnaA09g42150D	BnaA03g12760D	BnaA07g32540D	BnaC01g28680D
BnaC04g16930D	BnaA03g12770D	BnaC07g24730D	BnaC07g24730D	BnaA04g10560D	BnaA09g42160D	BnaA09g42160D	BnaA03g12770D	BnaA07g32550D	BnaC01g28690D
BnaC04g16940D	BnaA03g12780D	BnaC07g24740D	BnaC07g24740D	BnaA04g10570D	BnaA09g42170D	BnaA09g42170D	BnaA03g12780D	BnaA07g32560D	BnaC01g28700D
BnaC04g16950D	BnaA03g12790D	BnaC07g24750D	BnaC07g24750D	BnaA04g10580D	BnaA09g42180D	BnaA09g42180D	BnaA03g12790D	BnaA07g32570D	BnaC01g28710D
BnaC04g16960D	BnaA03g12800D	BnaC07g24760D	BnaC07g24760D	BnaA04g10590D	BnaA09g42190D	BnaA09g42190D	BnaA03g12800D	BnaA07g32580D	BnaC01g28720D
BnaC04g16970D	BnaA03g12810D	BnaC07g24770D	BnaC07g24770D	BnaA04g10600D	BnaA09g42200D	BnaA09g42200D	BnaA03g12810D	BnaA07g32590D	BnaC01g28730D
BnaC04g16980D	BnaA03g12820D	BnaC07g24780D	BnaC07g24780D	BnaA04g10610D	BnaA09g42210D	BnaA09g42210D	BnaA03g12820D	BnaA07g32600D	BnaC01g28740D
BnaC04g16990D	BnaA03g12830D	BnaC07g24790D	BnaC07g24790D	BnaA04g10620D	BnaA09g42220D	BnaA09g42220D	BnaA03g12830D	BnaA07g32610D	BnaC01g28750D
BnaC04g17000D	BnaA03g12840D	BnaC07g24800D	BnaC07g24800D	BnaA04g10630D	BnaA09g42230D	BnaA09g42230D	BnaA03g12840D	BnaA07g32620D	BnaC01g28760D
BnaC04g17010D	BnaA03g12850D	BnaC07g24810D	BnaC07g24810D	BnaA04g10640D	BnaA09g42240D	BnaA09g42240D	BnaA03g12850D	BnaA07g32630D	BnaC01g28770D
BnaC04g17020D	BnaA03g12860D	BnaC07g24820D	BnaC07g24820D	BnaA04g10650D	BnaA09g42250D	BnaA09g42250D	BnaA03g12860D	BnaA07g32640D	BnaC01g28780D
BnaC04g17030D	BnaA03g12870D	BnaC07g24830D	BnaC07g24830D	BnaA04g10660D	BnaA09g42260D	BnaA09g42260D	BnaA03g12870D	BnaA07g32650D	BnaC01g28790D
BnaC04g17040D	BnaA03g12880D	BnaC07g24840D	BnaC07g24840D	BnaA04g10670D	BnaA09g42270D	BnaA09g42270D	BnaA03g12880D	BnaA07g32660D	BnaC01g28800D
BnaC04g17050D	BnaA03g12890D	BnaC07g24850D	BnaC07g24850D	BnaA04g10680D	BnaA09g42280D	BnaA09g42280D	BnaA03g12890D	BnaA07g32670D	BnaC01g28810D
BnaC04g17060D	BnaA03g12900D	BnaC07g24860D	BnaC07g24860D	BnaA04g10690D	BnaA09g42290D	BnaA09g42290D	BnaA03g12900D	BnaA07g32680D	BnaC01g28820D
BnaC04g17070D	BnaA03g12910D	BnaC07g24870D	BnaC07g24870D	BnaA04g10700D	BnaA09g42300D	BnaA09g42300D	BnaA03g12910D	BnaA07g32690D	BnaC01g28830D
BnaC04g17080D	BnaA03g12920D	BnaC07g24880D	BnaC07g24880D	BnaA04g10710D	BnaA09g42310D	BnaA09g42310D	BnaA03g12920D	BnaA07g32700D	BnaC01g28840D
BnaC04g17090D	BnaA03g12930D	BnaC07g24890D	BnaC07g24890D	BnaA04g10720D	BnaA09g42320D	BnaA09g42320D	BnaA03g12930D	BnaA07g32710D	BnaC01g28850D
BnaC04g17100D	BnaA03g12940D	BnaC07g24900D	BnaC07g24900D	BnaA04g10730D	BnaA09g42330D	BnaA09g42330D	BnaA03g12940D	BnaA07g32720D	BnaC01g28860D
BnaC04g17110D	BnaA03g12950D	BnaC07g24910D	BnaC07g24910D	BnaA04g10740D	BnaA09g42340D	BnaA09g42340D	BnaA03g12950D	BnaA07g32730D	BnaC01g28870D
BnaC04g17120D	BnaA03g12960D	BnaC07g24920D	BnaC07g24920D	BnaA04g10750D	BnaA09g42350D	BnaA09g42350D	BnaA03g12960D	BnaA07g32740D	BnaC01g28880D
BnaC04g17130D	BnaA03g12970D	BnaC07g24930D	BnaC07g24930D	BnaA04g10760D	BnaA09g42360D	BnaA09g42360D	BnaA03g12970D	BnaA07g32750D	BnaC01g28890D
BnaC04g17140D	BnaA03g12980D	BnaC07g24940D	BnaC07g24940D	BnaA04g10770D	BnaA09g42370D	BnaA09g42370D	BnaA03g12980D	BnaA07g32760D	BnaC01g28900D
BnaC04g17150D	BnaA03g12990D	BnaC07g24950D	BnaC07g24950D	BnaA04g10780D	BnaA09g42380D	BnaA09g42380D	BnaA03g12990D	BnaA07g32770D	BnaC01g28910D
BnaC04g17160D	BnaA03g13000D	BnaC07g24960D	BnaC07g24960D	BnaA04g10790D	BnaA09g42390D	BnaA09g42390D	BnaA03g13000D	BnaA07g32780D	BnaC01g28920D
BnaC04g17170D	BnaA03g13010D	BnaC07g24970D	BnaC07g24970D	BnaA04g10800D	BnaA09g42400D	BnaA09g42400D	BnaA03g13010D	BnaA07g32790D	BnaC01g28930D
BnaC04g17180D	BnaA03g13020D	BnaC07g24980D	BnaC07g24980D	BnaA04g10810D	BnaA09g42410D	BnaA09g42410D	BnaA03g13020D	BnaA07g32800D	BnaC01g28940D
BnaC04g17190D	BnaA03g13030D	BnaC07g24990D	BnaC07g24990D	BnaA04g10820D	BnaA09g42420D	BnaA09g42420D	BnaA03g13030D	BnaA07g32810D	BnaC01g28950D
BnaC04g17200D	BnaA03g13040D	BnaC07g25000D	BnaC07g25000D	BnaA04g10830D	BnaA09g42430D	BnaA09g42430D	BnaA03g13040D	BnaA07g32820D	BnaC01g28960D
BnaC04g17210D	BnaA03g13050D	BnaC07g25010D	BnaC07g25010D	BnaA04g10840D	BnaA09g42440D	BnaA09g42440D	BnaA03g13050D	BnaA07g32830D	BnaC01g28970D
BnaC04g17220D	BnaA03g13060D	BnaC07g25020D	BnaC07g25020D	BnaA04g10850D	BnaA09g42450D	BnaA09g42450D	BnaA03g13060D	BnaA07g32840D	BnaC01g28980D
BnaC04g17230D	BnaA03g13070D	BnaC07g25030D	BnaC07g25030D	BnaA04g10860D	BnaA09g42460D	BnaA09g42460D	BnaA03g13070D	BnaA07g32850D	BnaC01g28990D
BnaC04g17240D	BnaA03g13080D	BnaC07g25040D	BnaC07g25040D	BnaA04g10870D	BnaA09g42470D	BnaA09g42470D	BnaA03g13080D	BnaA07g32860D	BnaC01g29000D
BnaC04g17250D	BnaA03g13090D	BnaC07g25050D	BnaC07g25050D	BnaA04g10880D	BnaA09g42480D	BnaA09g42480D	BnaA03g13090D	BnaA07g32870D	BnaC01g29010D
BnaC04g17260D	BnaA03g13100D	BnaC07g25060D	BnaC07g25060D	BnaA04g10890D	BnaA09g42490D	BnaA09g42490D	BnaA03g13100D	BnaA07g32880D	BnaC01g29020D
BnaC04g17270D	BnaA03g13110D	BnaC07g25070D	BnaC07g25070D	BnaA04g10900D	BnaA09g42500D	BnaA09g42500D	BnaA03g13110D	BnaA07g32890D	BnaC01g29030D
BnaC04g17280D	BnaA03g13120D	BnaC07g25080D	BnaC07g25080D	BnaA04g10910D	BnaA09g42510D	BnaA09g42510D	BnaA03g13120D	BnaA07g32900D	BnaC01g29040D
BnaC04g17290D	BnaA03g13130D	BnaC07g25090D	BnaC07g25090D	BnaA04g10920D	BnaA09g42520D	BnaA09g42520D	BnaA03g13130D	BnaA07g32910D	BnaC01g29050D
BnaC04g17300D	BnaA03g13140D	BnaC07g25100D	BnaC07g25100D	BnaA04g10930D	BnaA09g42530D	BnaA09g42530D	BnaA03g13140D	BnaA07g32920D	BnaC01g29060D
BnaC04g17310D	BnaA03g13150D	BnaC07g25110D	BnaC07g25110D	BnaA04g10940D	BnaA09g42540D	BnaA09g42540D	BnaA03g13150D	BnaA07g32930D	BnaC01g29070D
BnaC04g17320D	BnaA03g13160D	BnaC07g25120D	BnaC07g25120D	BnaA04g10950D	BnaA09g42550D	BnaA09g42550D	BnaA03g13160D	BnaA07g32940D	BnaC01g29080D
BnaC04g17330D	BnaA03g13170D	BnaC07g25130D	BnaC07g25130D	BnaA04g10960D	BnaA09g42560D	BnaA09g42560D	BnaA03g13170D	BnaA07g32950D	BnaC01g29090D
BnaC04g17340D	BnaA03g13180D	BnaC07g25140D	BnaC07g25140D	BnaA04g10970D	BnaA09g42570D	BnaA09g42570D	BnaA03g13180D	BnaA07g32960D	BnaC01g29100D
BnaC04g17350D	BnaA03g13190D	BnaC07g25150D	BnaC07g25150D	BnaA04g10980D	BnaA09g42580D	BnaA09g42580D	BnaA03g13190D	BnaA07g32970D	BnaC01g29110D
BnaC04g17360D	BnaA03g13200D	BnaC07g25160D	BnaC07g25160D	BnaA04g10990D	BnaA09g42590D	BnaA09g42590D	BnaA03g13200D	BnaA07g32980D	BnaC01g29120D
BnaC04g17370D	BnaA03g13210D	BnaC07g25170D	BnaC07g25170D	BnaA04g11000D	BnaA09g42600D	BnaA09g42600D	BnaA03g13210D	BnaA07g32990D	BnaC01g29130D
BnaC04g17380D	BnaA03g13220D	BnaC07g25180D	BnaC07g25180D	BnaA04g11010D	BnaA09g42610D	BnaA09g42610D	BnaA03g13220D	BnaA07g33000D	BnaC01g29140D
BnaC04g17390D	BnaA03g13230D	BnaC07g25190D	BnaC07g25190D	BnaA04g11020D	BnaA09g42620D	BnaA09g42620D	BnaA03g13230D	BnaA07g33010D	BnaC01g29150D
BnaC04g17400D	BnaA03g13240D	BnaC07g25200D	BnaC07g25200D	BnaA04g11030D	BnaA09g42630D	BnaA09g42630D	BnaA03g13240D	BnaA07g33020D	BnaC01g29160D
BnaC04g17410D	BnaA03g13250D	BnaC07g25210D	BnaC07g25210D	BnaA04g11040D	BnaA09g42640D	BnaA09g42640D	BnaA03g13250D	BnaA07g33030D	BnaC01g29170D
BnaC04g17420D	BnaA03g13260D	BnaC07g25220D	BnaC07g25220D	BnaA04g11050D	BnaA09g42650D	BnaA09g42650D	BnaA03g13260D	BnaA07g33040D	BnaC01g29180D
BnaC04g17430D	BnaA03g13270D	BnaC07g25230D	BnaC07g25230D	BnaA04g11060D	BnaA09g42660D	BnaA09g42660D	BnaA03g13270D	BnaA07g33050D	BnaC01g29190D
BnaC04g17440D	BnaA03g13280D	BnaC07g25240D	BnaC07g25240D	BnaA04g11070D	BnaA09g42670D	BnaA09g42670D	BnaA03g13280D	BnaA07g33060D	BnaC01g29200D
BnaC04g17450D	BnaA03g13290D	BnaC07g25250D	BnaC07g25250D	BnaA04g11080D	BnaA09g42680D	BnaA09g42680D	BnaA03g13290D	BnaA07g33070D	BnaC01g29210D
BnaC04g17460D	BnaA03g13300D	BnaC07g25260D	BnaC07g25260D	BnaA04g11090D	BnaA09g42690D	BnaA09g42690D	BnaA03g13300D	BnaA07g33080D	BnaC01g29220D
BnaC04g17470D	BnaA03g13310D	BnaC07g25270D	BnaC07g25270D	BnaA04g11100D	BnaA09g44070D	BnaA09g44070D	BnaA03g13310D	BnaA07g33090D	BnaC01g29230D
BnaC04g17480D	BnaA03g13320D	BnaC07g25280D	BnaC07g25280D	BnaA04g11110D	BnaA09g44080D	BnaA09g44080D	BnaA03g13320D	BnaA07g33100D	BnaC01g29240D
BnaC04g17490D	BnaA03g13330D	BnaC07g25290D	BnaC07g25290D	BnaA04g11120D	BnaA09g44090D	BnaA09g44090D	BnaA03g13330D	BnaA07g33110D	BnaC01g29250D
BnaC04g17500D	BnaA03g13340D	BnaC07g25300D	BnaC07g25300D	BnaA04g11130D	BnaA09g44100D	BnaA09g44100D	BnaA03g13340D	BnaA07g33120D	BnaC01g29260D
BnaC04g17510D	BnaA03g13350D	BnaC07g25310D	BnaC07g25310D	BnaA04g11140D	BnaA09g44110D	BnaA09g44110D	BnaA03g13350D	BnaA07g33130D	BnaC01g29270D
BnaC04g17520D	BnaA03g13360D	BnaC07g25320D	BnaC07g25320D	BnaA04g11150D	BnaA09g44120D	BnaA09g44120D	BnaA03g13360D	BnaA07g33140D	BnaC01g29280D
BnaC04g17530D	BnaA03g13370D	BnaC07g25330D	BnaC07g25330D	BnaA04g11160D	BnaA09g44130D	BnaA09g44130D	BnaA03g13370D	BnaA07g33150D	BnaC01g29290D
BnaC04g17540D	BnaA03g13380D	BnaC07g25340D	BnaC07g25340D	BnaA04g11170D	BnaA09g44140D	BnaA09g44140D	BnaA03g13380D	BnaA07g33160D	BnaC01g29300D
BnaC04g17550D	BnaA03g13390D	BnaC07g25350D	BnaC07g25350D	BnaA04g11180D	BnaA09g44150D	BnaA09g44150D	BnaA03g13390D	BnaA07g33170D	BnaC01g29310D
BnaC04g17560D	BnaA03g13400D	BnaC07g25360D	BnaC07g25360D	BnaA04g11190D	BnaA09g44160D	BnaA09g44160D	BnaA03g13400D	BnaA07g33180D	BnaC01g29320D
BnaC04g17570D	BnaA03g13410D	BnaC07g25370D	BnaC07g25370D	BnaA04g11200D	BnaA09g44170D	BnaA09g44170D	BnaA03g13410D	BnaA07g33190D	BnaC01g29330D
BnaC04g17580D	BnaA03g13420D	BnaC07g25380D	BnaC07g25380D	BnaA04g11210D	BnaA09g44180D	BnaA09g44180D	BnaA03g13420D	BnaA07g33200D	BnaC01g29340D
BnaC04g17590D	BnaA03g13430D	BnaC07g25390D	BnaC07g25390D	BnaA04g11220D	BnaA09g44190D	BnaA09g44190D	BnaA03g13430D	BnaA07g33210D	BnaC01g29350D
BnaC04g17600D	BnaA03g13440D	BnaC07g25400D	BnaC07g25400D	BnaA04g11230D	BnaA09g44200D	BnaA09g44200D	BnaA03g13440D	BnaA07g33220D	BnaC01g29360D
BnaC04g17610D	BnaA03g13450D	BnaC07g25410D	BnaC07g25410D	BnaA04g11240D	BnaA09g44210D	BnaA09g44210D	BnaA03g13450D	BnaA07g33230D	BnaC01g29370D
BnaC04g17620D	BnaA03g13460D	BnaC07g25420D	BnaC07g25420D	BnaA04g11250D	BnaA09g44220D	BnaA09g44220D	BnaA03g13460D	BnaA07g33240D	BnaC01g29380D
BnaC04g17630D	BnaA03g13470D	BnaC07g25430D	BnaC07g25430D	BnaA04g11260D	BnaA09g44230D	BnaA09g44230D	BnaA03g13470D	BnaA07g33250D	BnaC01g29390D
BnaC04g17640D	BnaA03g13480D	BnaC07g25440D	BnaC07g25440D	BnaA04g11270D	BnaA09g44240D	BnaA09g44240D	BnaA03g13480D	BnaA07g33260D	BnaC01g29400D
BnaC04g17650D	BnaA03g13490D	BnaC07g25450D	BnaC07g25450D	BnaA04g11280D	BnaA09g44250D	BnaA09g44250D	BnaA03g13490D	BnaA07g33270D	BnaC01g29410D
BnaC04g17660D	BnaA03g13500D	BnaC07g25460D	BnaC07g25460D	BnaA04g11290D	BnaA09g44260D	BnaA09g44260D	BnaA03g13500D	BnaA07g33280D	BnaC01g29420D
BnaC04g17670D	BnaA03g13510D	BnaC07g25470D	BnaC07g25470D	BnaA04g11300D	BnaA09g44270D	BnaA09g44270D	BnaA03g13510D	BnaA07g33290D	BnaC01g29430D
BnaC04g17680D	BnaA03g13520D	BnaC07g25480D	BnaC07g25480D	BnaA04g11310D	BnaA09g44280D	BnaA09g44280D	BnaA03g13520D	BnaA07g33300D	BnaC01g29440D
BnaC04g17690D	BnaA03g13530D	BnaC07g25490D	BnaC07g25490D	BnaA04g11320D	BnaA09g44290D	BnaA09g44290D	BnaA03g13530D	BnaA07g33310D	BnaC01g29450D
BnaC04g17700D	BnaA03g13540D	BnaC07g25500D	BnaC07g25500D	BnaA04g11330D	BnaA09g44300D	BnaA09g44300D	BnaA03g13540D	BnaA07g33320D	BnaC01g29460D
BnaC04g17710D	BnaA03g13550D	BnaC07g25510D	BnaC07g25510D	BnaA04g11340D	BnaA09g44310D	BnaA09g44310D	BnaA03g13550D	BnaA07g33330D	BnaC01g29470D
BnaC04g17720D	BnaA03g13560D	BnaC07g25520D	BnaC07g25520D	BnaA04g11350D	BnaA09g44320D	BnaA09g44320D	BnaA03g13560D	BnaA07g33340D	BnaC01g29480D
BnaC04g17730D	BnaA03g13570D	BnaC07g25530D	BnaC07g25530D	BnaA07g15450D	BnaA09g44330D	BnaA09g44330D	BnaA03g13570D	BnaA07g33350D	BnaC01g29490D
BnaC04g17740D	BnaA03g13580D	BnaC07g25540D	BnaC07g25540D	BnaA07g15460D	BnaA09g44340D	BnaA09g44340D	BnaA03g13580D	BnaA07g33360D	BnaC01g29500D
BnaC04g17750D	BnaA03g13590D	BnaC07g25550D	BnaC07g25550D	BnaA07g15470D	BnaA09g44350D	BnaA09g44350D	BnaA03g13590D	BnaA07g33370D	BnaC01g29510D
BnaC04g17760D	BnaA03g13600D	BnaC07g25560D	BnaC07g25560D	BnaA07g15480D	BnaA09g44360D	BnaA09g44360D	BnaA03g13600D	BnaA07g33380D	BnaC01g29520D
BnaC04g17770D	BnaA03g13610D	BnaC07g25570D	BnaC07g25570D	BnaA07g15490D	BnaA09g44370D	BnaA09g44370D	BnaA03g13610D	BnaA07g33390D	BnaC01g29530D
BnaC04g17780D	BnaA03g13620D	BnaC07g25580D	BnaC07g25580D	BnaA07g15500D	BnaA09g44380D	BnaA09g44380D	BnaA03g13620D	BnaA07g33400D	BnaC01g29540D
BnaC04g17790D	BnaA02g25580D	BnaC07g25590D	BnaC07g25590D	BnaA07g15510D	BnaA09g44390D	BnaA09g44390D	BnaA02g32230D	BnaA07g33410D	BnaC01g29550D
BnaC04g17800D	BnaA02g25590D	BnaC07g25600D	BnaC07g25600D	BnaA07g15520D	BnaA09g44400D	BnaA09g44400D	BnaA02g32240D	BnaA07g33420D	BnaC01g29560D
BnaC04g17810D	BnaA02g25600D	BnaC07g25610D	BnaC07g25610D	BnaA07g15530D	BnaA09g44410D	BnaA09g44410D	BnaA02g32250D	BnaA07g33430D	BnaC01g29570D
BnaC04g17820D	BnaA02g25610D	BnaC07g25620D	BnaC07g25620D	BnaA07g15540D	BnaA09g44420D	BnaA09g44420D	BnaA02g32260D	BnaA07g33440D	BnaC01g29580D
BnaC04g17830D	BnaA02g25620D	BnaC07g25630D	BnaC07g25630D	BnaA07g15550D	BnaA09g44430D	BnaA09g44430D	BnaA02g32270D	BnaA07g33450D	BnaC01g29590D
BnaC04g17840D	BnaA02g25630D	BnaC07g25640D	BnaC07g25640D	BnaA07g15560D	BnaA09g44440D	BnaA09g44440D	BnaA02g32280D	BnaA07g33460D	BnaC01g29600D
BnaC04g17850D	BnaA02g25640D	BnaC07g25650D	BnaC07g25650D	BnaA07g15570D	BnaA09g44450D	BnaA09g44450D	BnaA02g32290D	BnaA07g33470D	BnaC01g29610D
BnaC04g17860D	BnaA02g25650D	BnaC07g25660D	BnaC07g25660D	BnaA07g15580D	BnaA09g44460D	BnaA09g44460D	BnaA02g32300D	BnaA07g33480D	BnaC01g29620D
BnaC04g17870D	BnaA02g25660D	BnaC07g25670D	BnaC07g25670D	BnaA07g15590D	BnaA09g44470D	BnaA09g44470D	BnaA02g32310D	BnaA07g33490D	BnaC01g29630D
BnaC04g17880D	BnaA02g25670D	BnaC07g25680D	BnaC07g25680D	BnaA07g15600D	BnaA09g44480D	BnaA09g44480D	BnaA02g32320D	BnaA07g33500D	BnaC01g29640D
BnaC04g17890D	BnaA02g25680D	BnaC07g25690D	BnaC07g25690D	BnaA07g15610D	BnaA09g44490D	BnaA09g44490D	BnaA02g32330D	BnaA07g33510D	BnaC01g29650D
BnaC04g17900D	BnaA02g25690D	BnaC07g25700D	BnaC07g25700D	BnaA07g15620D	BnaA09g44500D	BnaA09g44500D	BnaA02g32340D	BnaA07g33520D	BnaC01g29660D
BnaC04g17910D	BnaA02g25700D	BnaC07g25710D	BnaC07g25710D	BnaA07g15630D	BnaA09g44510D	BnaA09g44510D	BnaA02g32350D	BnaA07g33530D	BnaC01g29670D
BnaC04g17920D	BnaA02g25710D	BnaC07g25720D	BnaC07g25720D	BnaA07g15640D	BnaA09g44520D	BnaA09g44520D	BnaA02g32360D	BnaA07g33540D	BnaC01g29680D
BnaC04g17930D	BnaA02g25720D	BnaC07g25730D	BnaC07g25730D	BnaA07g15650D	BnaA09g44530D	BnaA09g44530D	BnaA02g32370D	BnaA07g33550D	BnaC01g29690D
BnaC04g17940D	BnaA02g25730D	BnaC07g25740D	BnaC07g25740D	BnaA07g15660D	BnaA09g44540D	BnaA09g44540D	BnaA02g32380D	BnaA07g33560D	BnaC01g29700D
BnaC04g17950D	BnaA02g25740D	BnaC07g25750D	BnaC07g25750D	BnaA07g15670D	BnaA09g44550D	BnaA09g44550D	BnaA02g32390D	BnaA07g33570D	BnaC01g29710D
BnaC04g17960D	BnaA02g25750D	BnaC07g25760D	BnaC07g25760D	BnaA07g15680D	BnaA09g44560D	BnaA09g44560D	BnaA02g32400D	BnaA07g33580D	BnaC01g29720D
BnaC04g17970D	BnaA02g25760D	BnaC07g25770D	BnaC07g25770D	BnaA07g15690D	BnaA09g44570D	BnaA09g44570D	BnaA02g32410D	BnaA07g33590D	BnaC01g29730D
BnaC04g17980D	BnaA02g25770D	BnaC07g25780D	BnaC07g25780D	BnaA07g15700D	BnaA09g44580D	BnaA09g44580D	BnaA02g32420D	BnaA07g33600D	BnaC01g29740D
BnaC04g17990D	BnaA02g25780D	BnaC07g25790D	BnaC07g25790D	BnaA07g15710D	BnaA09g44590D	BnaA09g44590D	BnaA02g32430D	BnaA07g33610D	BnaC01g29750D
BnaC04g18000D	BnaA02g25790D	BnaC07g25800D	BnaC07g25800D	BnaA07g15720D	BnaA09g44600D	BnaA09g44600D	BnaA02g32440D	BnaA07g33620D	BnaC01g29760D
BnaC04g18010D	BnaA02g25800D	BnaC07g25810D	BnaC07g25810D	BnaA07g15730D	BnaA09g44610D	BnaA09g44610D	BnaA02g32450D	BnaA07g33630D	BnaC01g29770D
BnaC04g18020D	BnaA02g25810D	BnaC07g25820D	BnaC07g25820D	BnaA07g15740D	BnaA09g44620D	BnaA09g44620D	BnaA02g32460D	BnaA07g33640D	BnaC01g29780D
BnaC04g18030D	BnaA02g25820D	BnaC07g25830D	BnaC07g25830D	BnaA07g15750D	BnaA09g44630D	BnaA09g44630D	BnaA02g32470D	BnaA07g33650D	BnaC01g29790D
BnaC04g18040D	BnaA02g25830D	BnaC07g25840D	BnaC07g25840D	BnaA07g15760D	BnaA09g44640D	BnaA09g44640D	BnaA02g32480D	BnaA07g33660D	BnaC01g29800D
BnaC04g18050D	BnaA02g25840D	BnaC07g25850D	BnaC07g25850D	BnaA07g15770D	BnaA09g44650D	BnaA09g44650D	BnaA02g32490D	BnaA07g33670D	BnaC01g29810D
BnaC04g18060D	BnaA02g25850D	BnaC07g25860D	BnaC07g25860D	BnaA07g15780D	BnaA09g44660D	BnaA09g44660D	BnaA02g32500D	BnaA07g33680D	BnaC01g29820D
BnaC04g18070D	BnaA02g25860D	BnaC07g25870D	BnaC07g25870D	BnaA07g15790D	BnaA09g44670D	BnaA09g44670D	BnaA02g32510D	BnaA07g33690D	BnaC01g29830D
BnaC04g18080D	BnaA02g25870D	BnaC07g25880D	BnaC07g25880D	BnaA07g15800D	BnaA09g44680D	BnaA09g44680D	BnaA02g32520D	BnaA07g33700D	BnaC01g29840D
BnaC04g18090D	BnaA02g25880D	BnaC07g25890D	BnaC07g25890D	BnaA07g15810D	BnaA09g44690D	BnaA09g44690D	BnaA02g32530D	BnaA07g33710D	BnaC01g29850D
BnaC04g18100D	BnaA02g25890D	BnaC07g25900D	BnaC07g25900D	BnaA07g15820D	BnaA09g44700D	BnaA09g44700D	BnaA02g32540D	BnaA07g33720D	BnaC01g29860D
BnaC04g18110D	BnaA02g25900D	BnaC07g25910D	BnaC07g25910D	BnaA07g15830D	BnaA09g44710D	BnaA09g44710D	BnaA02g32550D	BnaA07g33730D	BnaC01g29870D
BnaC04g18120D	BnaA02g25910D	BnaC07g25920D	BnaC07g25920D	BnaA07g15840D	BnaA09g44720D	BnaA09g44720D	BnaA02g32560D	BnaA07g33740D	BnaC01g29880D
BnaC04g18130D	BnaA02g25920D	BnaC07g25930D	BnaC07g25930D	BnaA07g15850D	BnaA09g44730D	BnaA09g44730D	BnaA02g32570D	BnaA07g33750D	BnaC01g29890D
BnaC04g18140D	BnaA02g25930D	BnaC07g25940D	BnaC07g25940D	BnaA07g15860D	BnaA09g44740D	BnaA09g44740D	BnaA02g32580D	BnaA07g33760D	BnaC01g29900D
BnaC04g18150D	BnaA02g25940D	BnaC07g25950D	BnaC07g25950D	BnaA07g15870D	BnaA09g44750D	BnaA09g44750D	BnaA02g32590D	BnaA07g33770D	BnaC01g29910D
BnaC04g18160D	BnaA02g25950D	BnaC07g25960D	BnaC07g25960D	BnaA07g15880D	BnaA09g44760D	BnaA09g44760D	BnaA02g32600D	BnaA07g33780D	BnaC01g29920D
BnaC04g18170D	BnaA02g25960D	BnaC07g25970D	BnaC07g25970D	BnaA07g15890D	BnaA09g44770D	BnaA09g44770D	BnaA02g32610D	BnaA07g33790D	BnaC01g29930D
BnaC04g18180D	BnaA02g25970D	BnaC07g25980D	BnaC07g25980D	BnaA07g15900D	BnaA09g44780D	BnaA09g44780D	BnaA02g32620D	BnaA07g33800D	BnaC01g29940D
BnaC04g18190D	BnaA02g25980D	BnaC07g25990D	BnaC07g25990D	BnaA07g15910D	BnaA09g44790D	BnaA09g44790D	BnaA02g32630D	BnaA07g33810D	BnaC01g29950D
BnaC04g18200D	BnaA02g25990D	BnaC07g26000D	BnaC07g26000D	BnaA07g15920D	BnaA09g44800D	BnaA09g44800D	BnaA02g32640D	BnaA07g33820D	BnaC01g29960D
BnaC04g18210D	BnaA02g26000D	BnaC07g26010D	BnaC07g26010D	BnaA07g15930D	BnaA09g44810D	BnaA09g44810D	BnaA02g32650D	BnaA07g33830D	BnaC01g29970D
BnaC04g18220D	BnaA02g26010D	BnaC07g26020D	BnaC07g26020D	BnaA07g15940D	BnaA09g44820D	BnaA09g44820D	BnaA02g32660D	BnaA07g33840D	BnaC01g29980D
BnaC04g18230D	BnaA02g26020D	BnaC07g26030D	BnaC07g26030D	BnaA07g15950D	BnaA09g44830D	BnaA09g44830D	BnaA02g32670D	BnaA07g33850D	BnaC01g29990D
BnaC04g18240D	BnaA02g26030D	BnaC07g26040D	BnaC07g26040D	BnaA07g15960D	BnaA09g44840D	BnaA09g44840D	BnaA02g32680D	BnaA07g33860D	BnaC01g30000D
BnaC04g18250D	BnaA02g26040D	BnaC07g26050D	BnaC07g26050D	BnaA07g15970D	BnaA09g44850D	BnaA09g44850D	BnaA02g32690D	BnaA07g33870D	BnaC01g30010D
BnaC04g18260D	BnaA02g26050D	BnaC07g26060D	BnaC07g26060D	BnaA07g15980D	BnaA09g44860D	BnaA09g44860D	BnaA02g32700D	BnaA07g33880D	BnaC01g30020D
BnaC04g18270D	BnaA02g26060D	BnaC07g26070D	BnaC07g26070D	BnaA07g15990D	BnaA09g44870D	BnaA09g44870D	BnaA02g32710D	BnaA07g33890D	BnaC01g30030D
BnaC04g18280D	BnaA02g26070D	BnaC07g26080D	BnaC07g26080D	BnaA07g16000D	BnaA09g44880D	BnaA09g44880D	BnaA02g32720D	BnaA07g33900D	BnaC01g30040D
BnaC04g18290D	BnaA02g26080D	BnaC07g26090D	BnaC07g26090D	BnaA07g16010D	BnaA09g44890D	BnaA09g44890D	BnaA02g32730D	BnaA07g33910D	BnaC01g30050D
BnaC04g18300D	BnaA02g26090D	BnaC07g26100D	BnaC07g26100D	BnaA07g16020D	BnaA09g44900D	BnaA09g44900D	BnaA02g32740D	BnaA07g33920D	BnaC01g30060D
BnaC04g18310D	BnaA02g26100D	BnaC07g26110D	BnaC07g26110D	BnaA07g16030D	BnaA09g44910D	BnaA09g44910D	BnaA02g32750D	BnaA07g33930D	BnaC01g30070D
BnaC04g18320D	BnaA02g26110D	BnaC07g26120D	BnaC07g26120D	BnaA07g16040D	BnaA09g44920D	BnaA09g44920D	BnaA02g32760D	BnaA07g33940D	BnaC01g30080D
BnaC04g18330D	BnaA02g26120D	BnaC07g26130D	BnaC07g26130D	BnaA07g16050D	BnaA09g44930D	BnaA09g44930D	BnaA02g32770D	BnaA07g33950D	BnaC01g30090D
BnaC04g18340D	BnaA02g26130D	BnaC07g26140D	BnaC07g26140D	BnaA07g16060D	BnaA09g44940D	BnaA09g44940D	BnaA02g32780D	BnaA07g33960D	BnaC01g30100D
BnaC04g18350D	BnaA02g26140D	BnaC07g26150D	BnaC07g26150D	BnaA07g16070D	BnaA09g44950D	BnaA09g44950D	BnaA02g32790D	BnaA07g33970D	BnaC01g30110D
BnaC04g18360D	BnaA02g26150D	BnaC07g26160D	BnaC07g26160D	BnaA07g16080D	BnaA09g44960D	BnaA09g44960D	BnaA02g32800D	BnaA07g33980D	BnaC01g30120D
BnaC04g18370D	BnaA02g26160D	BnaC07g26170D	BnaC07g26170D	BnaA07g16090D	BnaA09g44970D	BnaA09g44970D	BnaA02g32810D	BnaA07g33990D	BnaC01g30130D
BnaC04g18380D	BnaA02g26170D	BnaC07g26180D	BnaC07g26180D	BnaA07g16100D	BnaA09g44980D	BnaA09g44980D	BnaA02g32820D	BnaA07g34000D	BnaC01g30140D
BnaC04g18390D	BnaA02g26180D	BnaC07g26190D	BnaC07g26190D	BnaA07g16110D	BnaA09g44990D	BnaA09g44990D	BnaA02g32830D	BnaA07g34010D	BnaC01g30150D
BnaC04g18400D	BnaA02g26190D	BnaC07g26200D	BnaC07g26200D	BnaA07g16120D	BnaA09g45000D	BnaA09g45000D	BnaA02g32840D	BnaA07g34020D	BnaC01g30160D
BnaC04g18410D	BnaA02g26200D	BnaC07g26210D	BnaC07g26210D	BnaA07g16130D	BnaA09g45010D	BnaA09g45010D	BnaA02g32850D	BnaA07g34030D	BnaC01g30170D
BnaC04g18420D	BnaA07g18960D	BnaC07g26220D	BnaC07g26220D	BnaA07g16140D	BnaA09g45020D	BnaA09g45020D	BnaA02g32860D	BnaA07g34040D	BnaC01g30180D
BnaC04g18430D	BnaA07g18970D	BnaC07g26230D	BnaC07g26230D	BnaA07g16150D	BnaA09g45030D	BnaA09g45030D	BnaA02g32870D	BnaA07g34050D	BnaC01g30190D
BnaC04g18440D	BnaA07g18980D	BnaC07g26240D	BnaC07g26240D	BnaA07g16160D	BnaA09g45040D	BnaA09g45040D	BnaA02g32880D	BnaA07g34060D	BnaC01g30200D
BnaC04g18450D	BnaA07g18990D	BnaC07g26250D	BnaC07g26250D	BnaA07g16170D	BnaA09g45050D	BnaA09g45050D	BnaA02g32890D	BnaA07g34070D	BnaC01g30210D
BnaC04g18460D	BnaA07g19000D	BnaC07g26260D	BnaC07g26260D	BnaA07g16180D	BnaA09g45060D	BnaA09g45060D	BnaA02g32900D	BnaA07g34080D	BnaC01g30220D
BnaC04g18470D	BnaA07g19010D	BnaC07g26270D	BnaC07g26270D	BnaA07g16190D	BnaA09g45070D	BnaA09g45070D	BnaA02g32910D	BnaA07g34090D	BnaC01g30230D
BnaC04g18480D	BnaA07g19020D	BnaC07g26280D	BnaC07g26280D	BnaA07g16200D	BnaA09g45080D	BnaA09g45080D	BnaA02g32920D	BnaA07g34100D	BnaC01g30240D
BnaC04g18490D	BnaA07g19030D	BnaC07g26290D	BnaC07g26290D	BnaA07g16210D	BnaA09g45090D	BnaA09g45090D	BnaA02g32930D	BnaA07g34110D	BnaC01g30250D
BnaC04g18500D	BnaA07g19040D	BnaC07g26300D	BnaC07g26300D	BnaA07g16220D	BnaA09g45100D	BnaA09g45100D	BnaA02g32940D	BnaA07g34120D	BnaC01g30260D
BnaC04g18510D	BnaA07g19050D	BnaC07g26310D	BnaC07g26310D	BnaA07g16230D	BnaA09g45110D	BnaA09g45110D	BnaA02g32950D	BnaA07g34130D	BnaC01g30270D
BnaC04g18520D	BnaA07g19060D	BnaC07g26320D	BnaC07g26320D	BnaA07g16240D	BnaA09g45120D	BnaA09g45120D	BnaA02g32960D	BnaA07g34140D	BnaC01g30280D
BnaC04g18530D	BnaA07g19070D	BnaC07g26330D	BnaC07g26330D	BnaA07g16250D	BnaA09g45130D	BnaA09g45130D	BnaA02g32970D	BnaA07g34150D	BnaC01g30290D
BnaC04g18540D	BnaA07g19080D	BnaC07g26340D	BnaC07g26340D	BnaA07g16260D	BnaA09g45140D	BnaA09g45140D	BnaA02g32980D	BnaA07g34160D	BnaC01g30300D
BnaC04g18550D	BnaA07g19090D	BnaC07g26350D	BnaC07g26350D	BnaA07g16270D	BnaA09g45150D	BnaA09g45150D	BnaA03g37240D	BnaA07g34170D	BnaC01g30310D
BnaC04g18560D	BnaA07g19100D	BnaC07g26360D	BnaC07g26360D	BnaA07g16280D	BnaA09g45160D	BnaA09g45160D	BnaA03g37250D	BnaA07g34180D	BnaC01g30320D
BnaC04g18570D	BnaA07g19110D	BnaC04g16480D	BnaC04g16480D	BnaA07g16290D	BnaA09g45170D	BnaA09g45170D	BnaA03g37260D	BnaA07g34190D	BnaC01g30330D
BnaC04g18580D	BnaA07g19120D	BnaC04g16490D	BnaC04g16490D	BnaA07g16300D	BnaA09g45180D	BnaA09g45180D	BnaA03g37270D	BnaA07g34200D	BnaC01g30340D
BnaC04g18590D	BnaA07g19130D	BnaC04g16500D	BnaC04g16500D	BnaA07g16310D	BnaA09g45190D	BnaA09g45190D	BnaA03g37280D	BnaA07g34210D	BnaC01g30350D
BnaC04g18600D	BnaA07g19140D	BnaC04g16510D	BnaC04g16510D	BnaA07g16320D	BnaA09g45200D	BnaA09g45200D	BnaA03g37290D	BnaA07g34220D	BnaC01g30360D
BnaC04g18610D	BnaA07g19150D	BnaC04g16520D	BnaC04g16520D	BnaA07g16330D	BnaA09g45210D	BnaA09g45210D	BnaA03g37300D	BnaA07g34230D	BnaC01g30370D
BnaC04g18620D	BnaA07g19160D	BnaC04g16530D	BnaC04g16530D	BnaA07g16340D	BnaA09g45220D	BnaA09g45220D	BnaA03g37310D	BnaA07g34240D	BnaC01g30380D
BnaC04g18630D	BnaA07g19170D	BnaC04g16540D	BnaC04g16540D	BnaA07g16350D	BnaA09g45230D	BnaA09g45230D	BnaA03g37320D	BnaA07g34250D	BnaC01g30390D
BnaC04g18640D	BnaA07g19180D	BnaC04g16550D	BnaC04g16550D	BnaA07g16360D	BnaA09g45240D	BnaA09g45240D	BnaA03g37330D	BnaA07g34260D	BnaC01g30400D
BnaC04g18650D	BnaA07g19190D	BnaC04g16560D	BnaC04g16560D	BnaA07g16370D	BnaA09g45250D	BnaA09g45250D	BnaA03g37340D	BnaA07g34270D	BnaC01g30410D
BnaC04g18660D	BnaA07g19200D	BnaC04g16570D	BnaC04g16570D	BnaA07g16380D	BnaA09g45260D	BnaA09g45260D	BnaA03g37350D	BnaA07g34280D	BnaC01g30420D
BnaC04g18670D	BnaA07g19210D	BnaC04g16580D	BnaC04g16580D	BnaA07g16390D	BnaA09g45270D	BnaA09g45270D	BnaA03g37360D	BnaA07g34290D	BnaC01g30430D
BnaC04g18680D	BnaA07g19220D	BnaC04g16590D	BnaC04g16590D	BnaA09g14390D	BnaA09g45280D	BnaA09g45280D	BnaA03g37370D	BnaA07g34300D	BnaC01g30440D
BnaC04g18690D	BnaA07g19230D	BnaC04g16600D	BnaC04g16600D	BnaA09g14400D	BnaA09g45290D	BnaA09g45290D	BnaA03g37380D	BnaA07g34310D	BnaC01g30450D
BnaC04g18700D	BnaA07g19240D	BnaC04g16610D	BnaC04g16610D	BnaA09g14410D	BnaA09g45300D	BnaA09g45300D	BnaA03g37390D	BnaA07g34320D	BnaC01g30460D
BnaC04g18710D	BnaA07g19250D	BnaC04g16620D	BnaC04g16620D	BnaA09g14420D	BnaA09g45310D	BnaA09g45310D	BnaA03g37400D	BnaA07g34330D	BnaC01g30470D
BnaC04g18720D	BnaA07g19260D	BnaC04g16630D	BnaC04g16630D	BnaA09g14430D	BnaA09g45320D	BnaA09g45320D	BnaA03g37410D	BnaA07g34340D	BnaC01g30480D
BnaC04g18730D	BnaA07g19270D	BnaC04g16640D	BnaC04g16640D	BnaA09g14440D	BnaA09g45330D	BnaA09g45330D	BnaA03g37420D	BnaA07g34350D	BnaC01g30490D
BnaC04g18740D	BnaA07g19280D	BnaC04g16650D	BnaC04g16650D	BnaA09g14450D	BnaA09g45340D	BnaA09g45340D	BnaA03g37430D	BnaA07g34360D	BnaC01g30500D
BnaC04g18750D	BnaA07g19290D	BnaC04g16660D	BnaC04g16660D	BnaA09g14460D	BnaA09g45350D	BnaA09g45350D	BnaA03g37440D	BnaA07g34370D	BnaC01g30510D
BnaC04g18760D	BnaA07g19300D	BnaC04g16670D	BnaC04g16670D	BnaA09g14470D	BnaA09g45360D	BnaA09g45360D	BnaA03g37450D	BnaA07g34380D	BnaC01g30520D
BnaC04g18770D	BnaA07g19310D	BnaC04g16680D	BnaC04g16680D	BnaA09g14480D	BnaA09g45370D	BnaA09g45370D	BnaA03g37460D	BnaA07g34390D	BnaC01g30530D
BnaC04g18780D	BnaA07g19320D	BnaC04g16690D	BnaC04g16690D	BnaA09g14490D	BnaA09g45380D	BnaA09g45380D	BnaA03g37470D	BnaA07g34400D	BnaC01g30540D
BnaC04g18790D	BnaA07g19330D	BnaC04g16700D	BnaC04g16700D	BnaA09g14500D	BnaA09g45390D	BnaA09g45390D	BnaA03g37480D	BnaA07g34410D	BnaC01g30550D
BnaC04g18800D	BnaA07g19340D	BnaC04g16710D	BnaC04g16710D	BnaA09g14510D	BnaA09g45400D	BnaA09g45400D	BnaA03g37490D	BnaA07g34420D	BnaC01g30560D
BnaC04g18810D	BnaA07g19350D	BnaC04g16720D	BnaC04g16720D	BnaA09g14520D	BnaA09g45410D	BnaA09g45410D	BnaA03g37500D	BnaA07g34430D	BnaC01g30570D
BnaC04g18820D	BnaA07g19360D	BnaC04g16730D	BnaC04g16730D	BnaA09g14530D	BnaA09g45420D	BnaA09g45420D	BnaA03g37510D	BnaA07g34440D	BnaC01g30580D
BnaC04g18830D	BnaA07g19370D	BnaC04g16740D	BnaC04g16740D	BnaA09g14540D	BnaA09g45430D	BnaA09g45430D	BnaA03g37520D	BnaA07g34450D	BnaC01g30590D
BnaC04g18840D	BnaA07g19380D	BnaC04g16750D	BnaC04g16750D	BnaA09g14550D	BnaA09g45440D	BnaA09g45440D	BnaA03g37530D	BnaA07g34460D	BnaC01g30600D
BnaC04g18850D	BnaA07g19390D	BnaC04g16760D	BnaC04g16760D	BnaA09g14560D	BnaA09g45450D	BnaA09g45450D	BnaA03g37540D	BnaA07g34470D	BnaC01g30610D
BnaC04g18860D	BnaA07g19400D	BnaC04g16770D	BnaC04g16770D	BnaA09g14570D	BnaA09g45460D	BnaA09g45460D	BnaA03g37550D	BnaA07g34480D	BnaC01g30620D
BnaC04g18870D	BnaA07g19410D	BnaC04g16780D	BnaC04g16780D	BnaA09g14580D	BnaA09g45470D	BnaA09g45470D	BnaA03g37560D	BnaA07g34490D	BnaC01g30630D
BnaC04g18880D	BnaA07g19420D	BnaC04g16790D	BnaC04g16790D	BnaA09g14590D	BnaA09g45480D	BnaA09g45480D	BnaA03g37570D	BnaA07g34500D	BnaC01g30640D
BnaC04g18890D	BnaA07g19430D	BnaC04g16800D	BnaC04g16800D	BnaA09g14600D	BnaA09g45490D	BnaA09g45490D	BnaA03g37580D	BnaA07g34510D	BnaC01g30650D
BnaC04g18900D	BnaA07g19440D	BnaC04g16810D	BnaC04g16810D	BnaA09g14610D	BnaA09g45500D	BnaA09g45500D	BnaA03g37590D	BnaA07g34520D	BnaC01g30660D
BnaC04g18910D	BnaA07g19450D	BnaC04g16820D	BnaC04g16820D	BnaA09g14620D	BnaA09g45510D	BnaA09g45510D	BnaA03g37600D	BnaA07g34530D	BnaC01g30670D
BnaC04g18920D	BnaA07g19460D	BnaC04g16830D	BnaC04g16830D	BnaA09g14630D	BnaA09g45520D	BnaA09g45520D	BnaA03g37610D	BnaA07g34540D	BnaC01g30680D
BnaC04g18930D	BnaA07g19470D	BnaC04g16840D	BnaC04g16840D	BnaA09g14640D	BnaA09g45530D	BnaA09g45530D	BnaA03g37620D	BnaA07g34550D	BnaC01g30690D
BnaC04g18940D	BnaA07g19480D	BnaC04g16850D	BnaC04g16850D	BnaA09g14650D	BnaA09g45540D	BnaA09g45540D	BnaA03g37630D	BnaA07g34560D	BnaC01g30700D
BnaC04g18950D	BnaA07g19490D	BnaC04g16860D	BnaC04g16860D	BnaA09g14660D	BnaA09g45550D	BnaA09g45550D	BnaA03g37640D	BnaA07g34570D	BnaC01g30710D
BnaC04g18960D	BnaA07g19500D	BnaC04g16870D	BnaC04g16870D	BnaA09g14670D	BnaA09g45560D	BnaA09g45560D	BnaA03g37650D	BnaA07g34580D	BnaC01g30720D
BnaC04g18970D	BnaA07g19510D	BnaC04g16880D	BnaC04g16880D	BnaA09g14680D	BnaA09g45570D	BnaA09g45570D	BnaA03g37660D	BnaA07g34590D	BnaC01g30730D
BnaC04g18980D	BnaA07g19520D	BnaC04g16890D	BnaC04g16890D	BnaA09g14690D	BnaA09g45580D	BnaA09g45580D	BnaA03g37670D	BnaA07g34600D	BnaC01g30740D
BnaC04g18990D	BnaA07g19530D	BnaC04g16900D	BnaC04g16900D	BnaA09g14700D	BnaA09g45590D	BnaA09g45590D	BnaA03g37680D	BnaA07g34610D	BnaC01g30750D
BnaC04g19000D	BnaA07g19540D	BnaC04g16910D	BnaC04g16910D	BnaA09g14710D	BnaA09g45600D	BnaA09g45600D	BnaA03g37690D	BnaA07g34620D	BnaC01g30760D
BnaC04g19010D	BnaA07g19550D	BnaC04g16920D	BnaC04g16920D	BnaA09g14720D	BnaA09g45610D	BnaA09g45610D	BnaA03g37700D	BnaA07g34630D	BnaC01g30770D
BnaC04g19020D	BnaA07g19560D	BnaC04g16930D	BnaC04g16930D	BnaA09g14730D	BnaA09g45620D	BnaA09g45620D	BnaA03g37710D	BnaA07g34640D	BnaC01g30780D
BnaC04g19030D	BnaA07g19570D	BnaC04g16940D	BnaC04g16940D	BnaA09g14740D	BnaA09g45630D	BnaA09g45630D	BnaA03g37720D	BnaA07g34650D	BnaC01g30790D
BnaC04g19040D	BnaA07g19580D	BnaC04g16950D	BnaC04g16950D	BnaA09g14750D	BnaA09g45640D	BnaA09g45640D	BnaA03g37730D	BnaA07g34660D	BnaC01g30800D
BnaC04g19050D	BnaA07g19590D	BnaC04g16960D	BnaC04g16960D	BnaA09g14760D	BnaA09g45650D	BnaA09g45650D	BnaA03g37740D	BnaA07g34670D	BnaC01g30810D
BnaA04g17840D	BnaA07g19600D	BnaC04g16970D	BnaC04g16970D	BnaA09g14770D	BnaA09g45660D	BnaA09g45660D	BnaA03g37750D	BnaA07g34680D	BnaC01g30820D
BnaA04g17850D	BnaA07g19610D	BnaC04g16980D	BnaC04g16980D	BnaA09g14780D	BnaA09g45670D	BnaA09g45670D	BnaA03g37760D	BnaA07g34690D	BnaC01g30830D
BnaA04g17860D	BnaA07g19620D	BnaC04g16990D	BnaC04g16990D	BnaA09g14790D	BnaA09g45680D	BnaA09g45680D	BnaA03g37770D	BnaA07g34700D	BnaC01g30840D
BnaA04g17870D	BnaA07g19630D	BnaC04g17000D	BnaC04g17000D	BnaA09g14800D	BnaA09g45690D	BnaA09g45690D	BnaA03g37780D	BnaA07g34710D	BnaC01g30850D
BnaA04g17880D	BnaA07g19640D	BnaC04g17010D	BnaC04g17010D	BnaA09g14810D	BnaA09g45700D	BnaA09g45700D	BnaA03g37790D	BnaA07g34720D	BnaC01g30860D
BnaA04g17890D	BnaA07g19650D	BnaC04g17020D	BnaC04g17020D	BnaA09g14820D	BnaA09g45710D	BnaA09g45710D	BnaA03g37800D	BnaA07g34730D	BnaC01g30870D
BnaA04g17900D	BnaA07g19660D	BnaC04g17030D	BnaC04g17030D	BnaA09g14830D	BnaA09g45720D	BnaA09g45720D	BnaA03g37810D	BnaA07g34740D	BnaC01g30880D
BnaA04g17910D	BnaA07g19670D	BnaC04g17040D	BnaC04g17040D	BnaA09g14840D	BnaA09g45730D	BnaA09g45730D	BnaA03g37820D	BnaA07g34750D	BnaC01g30890D
BnaA04g17920D	BnaA07g19680D	BnaC04g17050D	BnaC04g17050D	BnaA09g14850D	BnaA09g45740D	BnaA09g45740D	BnaA03g37830D	BnaA07g34760D	BnaC01g30900D
BnaA04g17930D	BnaA07g19690D	BnaC04g17060D	BnaC04g17060D	BnaA09g14860D	BnaA09g45750D	BnaA09g45750D	BnaA03g37840D	BnaA07g34770D	BnaC01g30910D
BnaA04g17940D	BnaA07g19700D	BnaC04g17070D	BnaC04g17070D	BnaA09g14870D	BnaA09g45760D	BnaA09g45760D	BnaA03g37850D	BnaA07g34780D	BnaC01g30920D
BnaA04g17950D	BnaA07g19710D	BnaC04g17080D	BnaC04g17080D	BnaA09g14880D	BnaA09g45770D	BnaA09g45770D	BnaA03g37860D	BnaA07g34790D	BnaC01g30930D
BnaA04g17960D	BnaA07g19720D	BnaC04g17090D	BnaC04g17090D	BnaA09g14890D	BnaA09g45780D	BnaA09g45780D	BnaA03g37870D	BnaA07g34800D	BnaC01g30940D
BnaA04g17970D	BnaA07g19730D	BnaC04g17100D	BnaC04g17100D	BnaA09g14900D	BnaA09g45790D	BnaA09g45790D	BnaA03g37880D	BnaA07g34810D	BnaC01g30950D
BnaA04g17980D	BnaA07g19740D	BnaC04g17110D	BnaC04g17110D	BnaA09g14910D	BnaA09g45800D	BnaA09g45800D	BnaA03g37890D	BnaA07g34820D	BnaC01g30960D
BnaA04g17990D	BnaA07g19750D	BnaC04g17120D	BnaC04g17120D	BnaA09g14920D	BnaA09g45810D	BnaA09g45810D	BnaA03g37900D	BnaA07g34830D	BnaC01g30970D
BnaA04g18000D	BnaA07g19760D	BnaC04g17130D	BnaC04g17130D	BnaA09g14930D	BnaA09g45820D	BnaA09g45820D	BnaA03g37910D	BnaA07g34840D	BnaC01g30980D
BnaA04g18010D	BnaA07g19770D	BnaC04g17140D	BnaC04g17140D	BnaA09g14940D	BnaA09g45830D	BnaA09g45830D	BnaA03g37920D	BnaA07g34850D	BnaC01g30990D
BnaA04g18020D	BnaA07g19780D	BnaC04g17150D	BnaC04g17150D	BnaA09g14950D	BnaA09g45840D	BnaA09g45840D	BnaA03g37930D	BnaA07g34860D	BnaC01g31000D
BnaA04g18030D	BnaA07g19790D	BnaC04g17160D	BnaC04g17160D	BnaA09g14960D	BnaA09g45850D	BnaA09g45850D	BnaA03g37940D	BnaA07g34870D	BnaC01g31010D
BnaA04g18040D	BnaA07g19800D	BnaC04g17170D	BnaC04g17170D	BnaA09g14970D	BnaA09g45860D	BnaA09g45860D	BnaA03g37950D	BnaA07g34880D	BnaC01g31020D
BnaA04g18050D	BnaA07g19810D	BnaC04g17180D	BnaC04g17180D	BnaA09g14980D	BnaA09g45870D	BnaA09g45870D	BnaA03g37960D	BnaA07g34890D	BnaC01g31030D
BnaA04g18060D	BnaA07g19820D	BnaC04g17190D	BnaC04g17190D	BnaA09g14990D	BnaA09g45880D	BnaA09g45880D	BnaA03g37970D	BnaA07g34900D	BnaC01g31040D
BnaA04g18070D	BnaA07g19830D	BnaC04g17200D	BnaC04g17200D	BnaA09g15000D	BnaA09g45890D	BnaA09g45890D	BnaA03g37980D	BnaA07g34910D	BnaC01g31050D
BnaA04g18080D	BnaA07g19840D	BnaC04g17210D	BnaC04g17210D	BnaA09g15010D	BnaA09g45900D	BnaA09g45900D	BnaA03g37990D	BnaA07g34920D	BnaC01g31060D
BnaA04g18090D	BnaA07g19850D	BnaC04g17220D	BnaC04g17220D	BnaA09g15020D	BnaA09g45910D	BnaA09g45910D	BnaA03g38000D	BnaA07g34930D	BnaC01g31070D
BnaA04g18100D	BnaA07g19860D	BnaC04g17230D	BnaC04g17230D	BnaA09g15030D	BnaA09g45920D	BnaA09g45920D	BnaA03g38010D	BnaA07g34940D	BnaC01g31080D
BnaA04g18110D	BnaA07g19870D	BnaC04g17240D	BnaC04g17240D	BnaA09g15040D	BnaA09g45930D	BnaA09g45930D	BnaA03g38020D	BnaA07g34950D	BnaC01g31090D
BnaA04g18120D	BnaA07g19880D	BnaC04g17250D	BnaC04g17250D	BnaA09g15050D	BnaA09g45940D	BnaA09g45940D	BnaA03g38030D	BnaA07g34960D	BnaC01g31100D
BnaA04g18130D	BnaA07g19890D	BnaC04g17260D	BnaC04g17260D	BnaA09g15060D	BnaA09g45950D	BnaA09g45950D	BnaA03g38040D	BnaA07g34970D	BnaC01g31110D
BnaA04g18140D	BnaA07g19900D	BnaC04g17270D	BnaC04g17270D	BnaA09g15070D	BnaA09g45960D	BnaA09g45960D	BnaA03g38050D	BnaA07g34980D	BnaC01g31120D
BnaA04g18150D	BnaA07g19910D	BnaC04g17280D	BnaC04g17280D	BnaA09g15080D	BnaA09g45970D	BnaA09g45970D	BnaA03g38060D	BnaA07g34990D	BnaC01g31130D
BnaA04g18160D	BnaA07g19920D	BnaC04g17290D	BnaC04g17290D	BnaA09g15090D	BnaA09g45980D	BnaA09g45980D	BnaA03g38070D	BnaA07g35000D	BnaC01g31140D
BnaA04g18170D	BnaA07g19930D	BnaC04g17300D	BnaC04g17300D	BnaA09g15100D	BnaA09g45990D	BnaA09g45990D	BnaA03g38080D	BnaA07g35010D	BnaC01g31150D
BnaA04g18180D	BnaA07g19940D	BnaC04g17310D	BnaC04g17310D	BnaA09g15110D	BnaA09g46000D	BnaA09g46000D	BnaA03g38090D	BnaA07g35020D	BnaC01g31160D
BnaA04g18190D	BnaA07g19950D	BnaC04g17320D	BnaC04g17320D	BnaA09g15120D	BnaA09g46010D	BnaA09g46010D	BnaA03g38100D	BnaA07g35030D	BnaC01g31170D
BnaA04g18200D	BnaA07g19960D	BnaC04g17330D	BnaC04g17330D	BnaA09g15130D	BnaA09g46020D	BnaA09g46020D	BnaA03g38110D	BnaA07g35040D	BnaC01g31180D
BnaA04g18210D	BnaA07g19970D	BnaC04g17340D	BnaC04g17340D	BnaA09g15140D	BnaA09g46030D	BnaA09g46030D	BnaA03g38120D	BnaA07g35050D	BnaC01g31190D
BnaA04g18220D	BnaA07g19980D	BnaC04g17350D	BnaC04g17350D	BnaA09g15150D	BnaA09g46040D	BnaA09g46040D	BnaA03g38130D	BnaA07g35060D	BnaC01g31200D
BnaA04g18230D	BnaA07g19990D	BnaC04g17360D	BnaC04g17360D	BnaA09g15160D	BnaA09g46050D	BnaA09g46050D	BnaA03g38140D	BnaA07g35070D	BnaC01g31210D
BnaA04g18240D	BnaA07g20000D	BnaC04g17370D	BnaC04g17370D	BnaA09g15170D	BnaA09g46060D	BnaA09g46060D	BnaA03g38150D	BnaA07g35080D	BnaC01g31220D
BnaA04g18250D	BnaA07g20010D	BnaC04g17380D	BnaC04g17380D	BnaA09g15180D	BnaA09g46070D	BnaA09g46070D	BnaA03g38160D	BnaA07g35090D	BnaC01g31230D
BnaA04g18260D	BnaA07g20020D	BnaC04g17390D	BnaC04g17390D	BnaA09g15190D	BnaA09g46080D	BnaA09g46080D	BnaA03g38170D	BnaA07g35100D	BnaC01g31240D
BnaA04g18270D	BnaA07g20030D	BnaC04g17400D	BnaC04g17400D	BnaA09g15200D	BnaA09g46090D	BnaA09g46090D	BnaA03g38180D	BnaA07g35110D	BnaC01g31250D
BnaA04g18280D	BnaA07g20040D	BnaC04g17410D	BnaC04g17410D	BnaA09g15210D	BnaA09g46100D	BnaA09g46100D	BnaA03g38190D	BnaA07g35120D	BnaC01g31260D
BnaA04g18290D	BnaA07g20050D	BnaC04g17420D	BnaC04g17420D	BnaA09g15220D	BnaA09g46110D	BnaA09g46110D	BnaA03g38200D	BnaA07g35130D	BnaC01g31270D
BnaA04g18300D	BnaA07g20060D	BnaC04g17430D	BnaC04g17430D	BnaA09g15230D	BnaA09g46120D	BnaA09g46120D	BnaA03g38210D	BnaA07g35140D	BnaC01g31280D
BnaA04g18310D	BnaA07g20070D	BnaC04g17440D	BnaC04g17440D	BnaA09g15240D	BnaA09g46130D	BnaA09g46130D	BnaA03g38220D	BnaA07g35150D	BnaC01g31290D
BnaA04g18320D	BnaA07g20080D	BnaC04g17450D	BnaC04g17450D	BnaA09g15250D	BnaA09g46140D	BnaA09g46140D	BnaA03g38230D	BnaA07g35160D	BnaC01g31300D
BnaA04g18330D	BnaA07g20090D	BnaC04g17460D	BnaC04g17460D	BnaA09g15260D	BnaA09g46150D	BnaA09g46150D	BnaA03g38240D	BnaA07g35170D	BnaC01g31310D
BnaA04g18340D	BnaA07g20100D	BnaC04g17470D	BnaC04g17470D	BnaA09g15270D	BnaA09g46160D	BnaA09g46160D	BnaA03g38250D	BnaA07g35180D	BnaC01g31320D
BnaA04g18350D	BnaA07g20110D	BnaC04g17480D	BnaC04g17480D	BnaA09g15280D	BnaA09g46170D	BnaA09g46170D	BnaA03g38260D	BnaA07g35190D	BnaC01g31330D
BnaA04g18360D	BnaA07g20120D	BnaC04g17490D	BnaC04g17490D	BnaA09g15290D	BnaA09g46180D	BnaA09g46180D	BnaA03g38270D	BnaA07g35200D	BnaC01g31340D
BnaA04g18370D	BnaA07g20130D	BnaC04g17500D	BnaC04g17500D	BnaA09g15300D	BnaA09g46190D	BnaA09g46190D	BnaA03g38280D	BnaA07g35210D	BnaC01g31350D
BnaA04g18380D	BnaA07g20140D	BnaC04g17510D	BnaC04g17510D	BnaA09g15310D	BnaA09g46200D	BnaA09g46200D	BnaA03g38290D	BnaA07g35220D	BnaC01g31360D
BnaA04g18390D	BnaA07g20150D	BnaC04g17520D	BnaC04g17520D	BnaA09g15320D	BnaA09g46210D	BnaA09g46210D	BnaA03g38300D	BnaA07g35230D	BnaC01g31370D
BnaA04g18400D	BnaA07g20160D	BnaC04g17530D	BnaC04g17530D	BnaA09g15330D	BnaA09g46220D	BnaA09g46220D	BnaA03g38310D	BnaA07g35240D	BnaC01g31380D
BnaA04g18410D	BnaA07g20170D	BnaC04g17540D	BnaC04g17540D	BnaA09g15340D	BnaA09g46230D	BnaA09g46230D	BnaA03g38320D	BnaA07g35250D	BnaC01g31390D
BnaA04g18420D	BnaA07g20180D	BnaC04g17550D	BnaC04g17550D	BnaA09g15350D	BnaA09g46240D	BnaA09g46240D	BnaA03g38330D	BnaA07g35260D	BnaC01g31400D
BnaA04g18430D	BnaA07g20190D	BnaC04g17560D	BnaC04g17560D	BnaA09g15360D	BnaA09g46250D	BnaA09g46250D	BnaA03g38340D	BnaA07g35270D	BnaC01g31410D
BnaA04g18440D	BnaA07g20200D	BnaC04g17570D	BnaC04g17570D	BnaA09g15370D	BnaA09g46260D	BnaA09g46260D	BnaA03g38350D	BnaA07g35280D	BnaC01g31420D
BnaA04g18450D	BnaA07g20210D	BnaC04g17580D	BnaC04g17580D	BnaA09g15380D	BnaA09g46270D	BnaA09g46270D	BnaA03g38360D	BnaA07g35290D	BnaC01g31430D
BnaA04g18460D	BnaA07g20220D	BnaC04g17590D	BnaC04g17590D	BnaA09g15390D	BnaA09g46280D	BnaA09g46280D	BnaA03g38370D	BnaA07g35300D	BnaC01g31440D
BnaA04g18470D	BnaA07g20230D	BnaC04g17600D	BnaC04g17600D	BnaA09g15400D	BnaA09g46290D	BnaA09g46290D	BnaA03g38380D	BnaA07g35310D	BnaC01g31450D
BnaA04g18480D	BnaA07g20240D	BnaC04g17610D	BnaC04g17610D	BnaA09g15410D	BnaA09g46300D	BnaA09g46300D	BnaA03g38390D	BnaA07g35320D	BnaC01g31460D
BnaA04g18490D	BnaA07g20250D	BnaC04g17620D	BnaC04g17620D	BnaA09g15420D	BnaA09g46310D	BnaA09g46310D	BnaA09g44070D	BnaA07g35330D	BnaC01g31470D
BnaA04g18500D	BnaA07g20260D	BnaC04g17630D	BnaC04g17630D	BnaA09g15430D	BnaA09g46320D	BnaA09g46320D	BnaA09g44080D	BnaA07g35340D	BnaC01g31480D
BnaA04g18510D	BnaA07g20270D	BnaC04g17640D	BnaC04g17640D	BnaA09g15440D	BnaA09g46330D	BnaA09g46330D	BnaA09g44090D	BnaA07g35350D	BnaC01g31490D
BnaA04g18520D	BnaA07g20280D	BnaC04g17650D	BnaC04g17650D	BnaA09g15450D	BnaA09g46340D	BnaA09g46340D	BnaA09g44100D	BnaA07g35360D	BnaC01g31500D
BnaA04g18530D	BnaA07g20290D	BnaC04g17660D	BnaC04g17660D	BnaA09g15460D	BnaA09g46350D	BnaA09g46350D	BnaA09g44110D	BnaA07g35370D	BnaC01g31510D
BnaA04g18540D	BnaA07g20300D	BnaC04g17670D	BnaC04g17670D	BnaA09g15470D	BnaA09g46360D	BnaA09g46360D	BnaA09g44120D	BnaA07g35380D	BnaC01g31520D
BnaA04g18550D	BnaA07g20310D	BnaC04g17680D	BnaC04g17680D	BnaA09g15480D	BnaA09g46370D	BnaA09g46370D	BnaA09g44130D	BnaA07g35390D	BnaC01g31530D
BnaA04g18560D	BnaA07g20320D	BnaC04g17690D	BnaC04g17690D	BnaA09g15490D	BnaA09g46380D	BnaA09g46380D	BnaA09g44140D	BnaA07g35400D	BnaC01g31540D
BnaA04g18570D	BnaA07g20330D	BnaC04g17700D	BnaC04g17700D	BnaA09g15500D	BnaA09g46390D	BnaA09g46390D	BnaA09g44150D	BnaA07g35410D	BnaC01g31550D
BnaA04g18580D	BnaA07g20340D	BnaC04g17710D	BnaC04g17710D	BnaA09g15510D	BnaA09g46400D	BnaA09g46400D	BnaA09g44160D	BnaA07g35420D	BnaC01g31560D
BnaA04g18590D	BnaA07g20350D	BnaC04g17720D	BnaC04g17720D	BnaA09g15520D	BnaA09g46410D	BnaA09g46410D	BnaA09g44170D	BnaA07g35430D	BnaC01g31570D
BnaA04g18600D	BnaA07g20360D	BnaC04g17730D	BnaC04g17730D	BnaA09g15530D	BnaA09g46420D	BnaA09g46420D	BnaA09g44180D	BnaA07g35440D	BnaC01g31580D
BnaA04g18610D	BnaA07g20370D	BnaC04g17740D	BnaC04g17740D	BnaA09g15540D	BnaA09g46430D	BnaA09g46430D	BnaA09g44190D	BnaA07g35450D	BnaC01g31590D
BnaA04g18620D	BnaA07g20380D	BnaC04g17750D	BnaC04g17750D	BnaA09g15550D	BnaA09g46440D	BnaA09g46440D	BnaA09g44200D	BnaA07g35460D	BnaC01g31600D
BnaA04g18630D	BnaA07g20390D	BnaC04g17760D	BnaC04g17760D	BnaA09g15560D	BnaA09g46450D	BnaA09g46450D	BnaA09g44210D	BnaA07g35470D	BnaC01g31610D
BnaA04g18640D	BnaA07g20400D	BnaC04g17770D	BnaC04g17770D	BnaA09g15570D	BnaA09g46460D	BnaA09g46460D	BnaA09g44220D	BnaA07g35480D	BnaC01g31620D
BnaA04g18650D	BnaA07g20410D	BnaC04g17780D	BnaC04g17780D	BnaA09g15580D	BnaA09g46470D	BnaA09g46470D	BnaA09g44230D	BnaA07g35490D	BnaC01g31630D
BnaA04g18660D	BnaA07g20420D	BnaC04g17790D	BnaC04g17790D	BnaA09g15590D	BnaA09g46480D	BnaA09g46480D	BnaA09g44240D	BnaA07g35500D	BnaC01g31640D
BnaA04g18670D	BnaA07g20430D	BnaC04g17800D	BnaC04g17800D	BnaA09g15600D	BnaA09g46490D	BnaA09g46490D	BnaA09g44250D	BnaA07g35510D	BnaC01g31650D
BnaA04g18680D	BnaA07g20440D	BnaC04g17810D	BnaC04g17810D	BnaA09g15610D	BnaA09g46500D	BnaA09g46500D	BnaA09g44260D	BnaA07g35520D	BnaC01g31660D
BnaA04g18690D	BnaA07g20450D	BnaC04g17820D	BnaC04g17820D	BnaA09g15620D	BnaA09g46510D	BnaA09g46510D	BnaA09g44270D	BnaA07g35530D	BnaC01g31670D
BnaA04g18700D	BnaA07g20460D	BnaC04g17830D	BnaC04g17830D	BnaA09g15630D	BnaA09g46520D	BnaA09g46520D	BnaA09g44280D	BnaA07g35540D	BnaC01g31680D
BnaA04g18710D	BnaA07g20470D	BnaC04g17840D	BnaC04g17840D	BnaA09g15640D	BnaA09g46530D	BnaA09g46530D	BnaA09g44290D	BnaA07g35550D	BnaC01g31690D
BnaA04g18720D	BnaA07g20480D	BnaC04g17850D	BnaC04g17850D	BnaA09g15650D	BnaA09g46540D	BnaA09g46540D	BnaA09g44300D	BnaA07g35560D	BnaC01g31700D
BnaA04g18730D	BnaA07g20490D	BnaC04g17860D	BnaC04g17860D	BnaA09g15660D	BnaA09g46550D	BnaA09g46550D	BnaA09g44310D	BnaA07g35570D	BnaC01g31710D
BnaA04g18740D	BnaA07g20500D	BnaC04g17870D	BnaC04g17870D	BnaA09g15670D	BnaA09g46560D	BnaA09g46560D	BnaA09g44320D	BnaA07g35580D	BnaC01g31720D
BnaA04g18750D	BnaA07g20510D	BnaC04g17880D	BnaC04g17880D	BnaA09g15680D	BnaA09g46570D	BnaA09g46570D	BnaA09g44330D	BnaA07g35590D	BnaC01g31730D
BnaA04g18760D	BnaA07g20520D	BnaC04g17890D	BnaC04g17890D	BnaA09g15690D	BnaA09g46580D	BnaA09g46580D	BnaA09g44340D	BnaA07g35600D	BnaC01g31740D
BnaA04g18770D	BnaA07g20530D	BnaC04g17900D	BnaC04g17900D	BnaA09g15700D	BnaA09g46590D	BnaA09g46590D	BnaA09g44350D	BnaA07g35610D	BnaC01g31750D
BnaA04g18780D	BnaA07g20540D	BnaC04g17910D	BnaC04g17910D	BnaA09g15710D	BnaA09g46600D	BnaA09g46600D	BnaA09g44360D	BnaA07g35620D	BnaC01g31760D
BnaA04g18790D	BnaA07g20550D	BnaC04g17920D	BnaC04g17920D	BnaA09g15720D	BnaA09g46610D	BnaA09g46610D	BnaA09g44370D	BnaA07g35630D	BnaC01g31770D
BnaA04g18800D	BnaA07g20560D	BnaC04g17930D	BnaC04g17930D	BnaA09g15730D	BnaA09g46620D	BnaA09g46620D	BnaA09g44380D	BnaA07g35640D	BnaC01g31780D
BnaA04g18810D	BnaA07g20570D	BnaC04g17940D	BnaC04g17940D	BnaA09g15740D	BnaA09g46630D	BnaA09g46630D	BnaA09g44390D	BnaA07g35650D	BnaC01g31790D
BnaA04g18820D	BnaA07g20580D	BnaC04g17950D	BnaC04g17950D	BnaA09g15750D	BnaA09g46640D	BnaA09g46640D	BnaA09g44400D	BnaA07g35660D	BnaC01g31800D
BnaA04g18830D	BnaA07g20590D	BnaC04g17960D	BnaC04g17960D	BnaA09g15760D	BnaA09g46650D	BnaA09g46650D	BnaA09g44410D	BnaA07g35670D	BnaC01g31810D
BnaA04g18840D	BnaA07g20600D	BnaC04g17970D	BnaC04g17970D	BnaA09g15770D	BnaA09g46660D	BnaA09g46660D	BnaA09g44420D	BnaA07g35680D	BnaC01g31820D
BnaA04g18850D	BnaA07g20610D	BnaC04g17980D	BnaC04g17980D	BnaA09g15780D	BnaA09g46670D	BnaA09g46670D	BnaA09g44430D	BnaA07g35690D	BnaC01g31830D
BnaA04g18860D	BnaA07g20620D	BnaC04g17990D	BnaC04g17990D	BnaA09g15790D	BnaA09g46680D	BnaA09g46680D	BnaA09g44440D	BnaA07g35700D	BnaC01g31840D
BnaA04g18870D	BnaA07g20630D	BnaC04g18000D	BnaC04g18000D	BnaA09g15800D	BnaA09g46690D	BnaA09g46690D	BnaA09g44450D	BnaA07g35710D	BnaC01g31850D
BnaA04g18880D	BnaA07g20640D	BnaC04g18010D	BnaC04g18010D	BnaA09g15810D	BnaA09g46700D	BnaA09g46700D	BnaA09g44460D	BnaA07g35720D	BnaC01g31860D
BnaA04g18890D	BnaA07g20650D	BnaC04g18020D	BnaC04g18020D	BnaA09g15820D	BnaA09g46710D	BnaA09g46710D	BnaA09g44470D	BnaA07g35730D	BnaC01g31870D
BnaA04g18900D	BnaA07g20660D	BnaC04g18030D	BnaC04g18030D	BnaA09g15830D	BnaA09g46720D	BnaA09g46720D	BnaA09g44480D	BnaA07g35740D	BnaC01g31880D
BnaA04g18910D	BnaA07g20670D	BnaC04g18040D	BnaC04g18040D	BnaA09g15840D	BnaA09g46730D	BnaA09g46730D	BnaA09g44490D	BnaA07g35750D	BnaC01g31890D
BnaA04g18920D	BnaA07g20680D	BnaC04g18050D	BnaC04g18050D	BnaA09g15850D	BnaA09g46740D	BnaA09g46740D	BnaA09g44500D	BnaA07g35760D	BnaC01g31900D
BnaA04g18930D	BnaA07g20690D	BnaC04g18060D	BnaC04g18060D	BnaA09g15860D	BnaA09g46750D	BnaA09g46750D	BnaA09g44510D	BnaA07g35770D	BnaC01g31910D
BnaA04g18940D	BnaA07g20700D	BnaC04g18070D	BnaC04g18070D	BnaA09g15870D	BnaA09g46760D	BnaA09g46760D	BnaA09g44520D	BnaA07g35780D	BnaC01g31920D
BnaA04g18950D	BnaA07g20710D	BnaC04g18080D	BnaC04g18080D	BnaA09g15880D	BnaA09g46770D	BnaA09g46770D	BnaA09g44530D	BnaA07g35790D	BnaC01g31930D
BnaA04g18960D	BnaA07g20720D	BnaC04g18090D	BnaC04g18090D	BnaA09g15890D	BnaA09g46780D	BnaA09g46780D	BnaA09g44540D	BnaA07g35800D	BnaC01g31940D
BnaA04g18970D	BnaA07g20730D	BnaC04g18100D	BnaC04g18100D	BnaA09g15900D	BnaA09g46790D	BnaA09g46790D	BnaA09g44550D	BnaA07g35810D	BnaC01g31950D
BnaA04g18980D	BnaA07g20740D	BnaC04g18110D	BnaC04g18110D	BnaA09g15910D	BnaA09g46800D	BnaA09g46800D	BnaA09g44560D	BnaA07g35820D	BnaC01g31960D
BnaA04g18990D	BnaA07g20750D	BnaC04g18120D	BnaC04g18120D	BnaA09g15920D	BnaA09g46810D	BnaA09g46810D	BnaA09g44570D	BnaA07g35830D	BnaC01g31970D
BnaA04g19000D	BnaA07g20760D	BnaC04g18130D	BnaC04g18130D	BnaA09g15930D	BnaA09g46820D	BnaA09g46820D	BnaA09g44580D	BnaA07g35840D	BnaC01g31980D
BnaA04g19010D	BnaA07g20770D	BnaC04g18140D	BnaC04g18140D	BnaA09g15940D	BnaA09g46830D	BnaA09g46830D	BnaA09g44590D	BnaA07g35850D	BnaC01g31990D
BnaA04g19020D	BnaA07g20780D	BnaC04g18150D	BnaC04g18150D	BnaA09g15950D	BnaA09g46840D	BnaA09g46840D	BnaA09g44600D	BnaA07g35860D	BnaC01g32000D
BnaA04g19030D	BnaA07g20790D	BnaC04g18160D	BnaC04g18160D	BnaA09g15960D	BnaA09g46850D	BnaA09g46850D	BnaA09g44610D	BnaA07g35870D	BnaC01g32010D
BnaA04g19040D	BnaA07g20800D	BnaC04g18170D	BnaC04g18170D	BnaA09g15970D	BnaA09g46860D	BnaA09g46860D	BnaA09g44620D	BnaA07g35880D	BnaC01g32020D
BnaA04g19050D	BnaA07g20810D	BnaC04g18180D	BnaC04g18180D	BnaA09g15980D	BnaA09g46870D	BnaA09g46870D	BnaA09g44630D	BnaA07g35890D	BnaC01g32030D
BnaA04g19060D	BnaA07g20820D	BnaC04g18190D	BnaC04g18190D	BnaA09g15990D	BnaA09g46880D	BnaA09g46880D	BnaA09g44640D	BnaA07g35900D	BnaC01g32040D
BnaA04g19070D	BnaA07g20830D	BnaC04g18200D	BnaC04g18200D	BnaA09g16000D	BnaA09g46890D	BnaA09g46890D	BnaA09g44650D	BnaA07g35910D	BnaC01g32050D
BnaA04g19080D	BnaA07g20840D	BnaC04g18210D	BnaC04g18210D	BnaA09g16010D	BnaA09g46900D	BnaA09g46900D	BnaA09g44660D	BnaA07g35920D	BnaC01g32060D
BnaA04g19090D	BnaA07g20850D	BnaC04g18220D	BnaC04g18220D	BnaA09g16020D	BnaA09g46910D	BnaA09g46910D	BnaA09g44670D	BnaA07g35930D	BnaC01g32070D
BnaA04g19100D	BnaA07g20860D	BnaC04g18230D	BnaC04g18230D	BnaA09g16030D	BnaA09g46920D	BnaA09g46920D	BnaA09g44680D	BnaC04g16480D	BnaC01g32080D
BnaA04g19110D	BnaA07g20870D	BnaC04g18240D	BnaC04g18240D	BnaA09g16040D	BnaA09g46930D	BnaA09g46930D	BnaA09g44690D	BnaC04g16490D	BnaC01g32090D
BnaA04g19120D	BnaA07g20880D	BnaC04g18250D	BnaC04g18250D	BnaA09g16050D	BnaA09g46940D	BnaA09g46940D	BnaA09g44700D	BnaC04g16500D	BnaC01g32100D
BnaA04g19130D	BnaA07g20890D	BnaC04g18260D	BnaC04g18260D	BnaA09g16060D	BnaA09g46950D	BnaA09g46950D	BnaA09g44710D	BnaC04g16510D	BnaC01g32110D
BnaA04g19140D	BnaA07g20900D	BnaC04g18270D	BnaC04g18270D	BnaA09g16070D	BnaA09g46960D	BnaA09g46960D	BnaA09g44720D	BnaC04g16520D	BnaC01g32120D
BnaA04g19150D	BnaA07g20910D	BnaC04g18280D	BnaC04g18280D	BnaA09g16080D	BnaA09g46970D	BnaA09g46970D	BnaA09g44730D	BnaC04g16530D	BnaC01g32130D
BnaA04g19160D	BnaA07g20920D	BnaC04g18290D	BnaC04g18290D	BnaA09g16090D	BnaA09g46980D	BnaA09g46980D	BnaA09g44740D	BnaC04g16540D	BnaC01g32140D
BnaA04g19170D	BnaA07g20930D	BnaC04g18300D	BnaC04g18300D	BnaA09g16100D	BnaA09g46990D	BnaA09g46990D	BnaA09g44750D	BnaC04g16550D	BnaC01g32150D
BnaA04g19180D	BnaA07g20940D	BnaC04g18310D	BnaC04g18310D	BnaA09g16110D	BnaA09g47000D	BnaA09g47000D	BnaA09g44760D	BnaC04g16560D	BnaC01g32160D
BnaA04g19190D	BnaA07g20950D	BnaC04g18320D	BnaC04g18320D	BnaA09g16120D	BnaA09g47010D	BnaA09g47010D	BnaA09g44770D	BnaC04g16570D	BnaC01g32170D
BnaA04g19200D	BnaA07g20960D	BnaC04g18330D	BnaC04g18330D	BnaA09g16130D	BnaA09g47020D	BnaA09g47020D	BnaA09g44780D	BnaC04g16580D	BnaC01g32180D
BnaA04g19210D	BnaA07g20970D	BnaC04g18340D	BnaC04g18340D	BnaA09g16140D	BnaA09g47030D	BnaA09g47030D	BnaA09g44790D	BnaC04g16590D	BnaC01g32190D
BnaA04g19220D	BnaA07g20980D	BnaC04g18350D	BnaC04g18350D	BnaA09g16150D	BnaA09g47040D	BnaA09g47040D	BnaA09g44800D	BnaC04g16600D	BnaC01g32200D
BnaA04g19230D	BnaA07g20990D	BnaC04g18360D	BnaC04g18360D	BnaA09g16160D	BnaA09g47050D	BnaA09g47050D	BnaA09g44810D	BnaC04g16610D	BnaC01g32210D
BnaA04g19240D	BnaA07g21000D	BnaC04g18370D	BnaC04g18370D	BnaA09g16170D	BnaA09g47060D	BnaA09g47060D	BnaA09g44820D	BnaC04g16620D	BnaC01g32220D
BnaA04g19250D	BnaA07g21010D	BnaC04g18380D	BnaC04g18380D	BnaA09g16180D	BnaA09g47070D	BnaA09g47070D	BnaA09g44830D	BnaC04g16630D	BnaC01g32230D
BnaA04g19260D	BnaA07g21020D	BnaC04g18390D	BnaC04g18390D	BnaA09g16190D	BnaA09g47080D	BnaA09g47080D	BnaA09g44840D	BnaC04g16640D	BnaC01g32240D
BnaA04g19270D	BnaA07g21030D	BnaC04g18400D	BnaC04g18400D	BnaA09g16200D	BnaA09g47090D	BnaA09g47090D	BnaA09g44850D	BnaC04g16650D	BnaC01g32250D
BnaA04g19280D	BnaA07g21040D	BnaC04g18410D	BnaC04g18410D	BnaA09g16210D	BnaA09g47100D	BnaA09g47100D	BnaA09g44860D	BnaC04g16660D	BnaC01g32260D
BnaA04g19290D	BnaA07g21050D	BnaC04g18420D	BnaC04g18420D	BnaA09g16220D	BnaA09g47110D	BnaA09g47110D	BnaA09g44870D	BnaC04g16670D	BnaC01g32270D
BnaA04g19300D	BnaA07g21060D	BnaC04g18430D	BnaC04g18430D	BnaA09g16230D	BnaA09g47120D	BnaA09g47120D	BnaA09g44880D	BnaC04g16680D	BnaC01g32280D
BnaA04g19310D	BnaA07g21070D	BnaC04g18440D	BnaC04g18440D	BnaA09g16240D	BnaA09g47130D	BnaA09g47130D	BnaA09g44890D	BnaC04g16690D	BnaC01g32290D
BnaA04g19320D	BnaA07g21080D	BnaC04g18450D	BnaC04g18450D	BnaA09g16250D	BnaA09g47140D	BnaA09g47140D	BnaA09g44900D	BnaC04g16700D	BnaC01g32300D
BnaA04g19330D	BnaA07g21090D	BnaC04g18460D	BnaC04g18460D	BnaA09g16260D		BnaC07g24280D	BnaA09g44910D	BnaC04g16710D	BnaC01g32310D
BnaA04g19340D	BnaA07g21100D	BnaC04g18470D	BnaC04g18470D	BnaA09g16270D		BnaC07g24290D	BnaA09g44920D	BnaC04g16720D	BnaC01g32320D
BnaA04g19350D	BnaA07g21110D	BnaC04g18480D	BnaC04g18480D	BnaA09g16280D		BnaC07g24300D	BnaA09g44930D	BnaC04g16730D	BnaC01g32330D
BnaA04g19360D	BnaA07g21120D	BnaC04g18490D	BnaC04g18490D	BnaA09g16290D		BnaC07g24310D	BnaA09g44940D	BnaC04g16740D	BnaC01g32340D
BnaA04g19370D	BnaA07g21130D	BnaC04g18500D	BnaC04g18500D	BnaA09g16300D		BnaC07g24320D	BnaA09g44950D	BnaC04g16750D	BnaC01g32350D
BnaA04g19380D	BnaA07g21140D	BnaC04g18510D	BnaC04g18510D	BnaA09g16310D		BnaC07g24330D	BnaA09g44960D	BnaC04g16760D	BnaC01g32360D
BnaA04g19390D	BnaA07g21150D	BnaC04g18520D	BnaC04g18520D	BnaA09g16320D		BnaC07g24340D	BnaA09g44970D	BnaC04g16770D	BnaC01g32370D
BnaA04g19400D	BnaA07g21160D	BnaC04g18530D	BnaC04g18530D	BnaA09g16330D		BnaC07g24350D	BnaA09g44980D	BnaC04g16780D	BnaC01g32380D
BnaA04g19410D	BnaA07g21170D	BnaC04g18540D	BnaC04g18540D	BnaA09g16340D		BnaC07g24360D	BnaA09g44990D	BnaC04g16790D	BnaC01g32390D
BnaA04g19420D	BnaA07g21180D	BnaC04g18550D	BnaC04g18550D	BnaA09g16350D		BnaC07g24370D	BnaA09g45000D	BnaC04g16800D	BnaC01g32400D
BnaA04g19430D	BnaA07g21190D	BnaC04g18560D	BnaC04g18560D	BnaA09g16360D		BnaC07g24380D	BnaA09g45010D	BnaC04g16810D	BnaC01g32410D
BnaA04g19440D	BnaA07g21200D	BnaC04g18570D	BnaC04g18570D	BnaA09g16370D		BnaC07g24390D	BnaA09g45020D	BnaC04g16820D	BnaC01g32420D
BnaA04g19450D	BnaA07g21210D	BnaC04g18580D	BnaC04g18580D	BnaA09g16380D		BnaC07g24400D	BnaA09g45030D	BnaC04g16830D	BnaC01g32430D
BnaA04g19460D	BnaA07g21220D	BnaC04g18590D	BnaC04g18590D	BnaA09g16390D		BnaC07g24410D	BnaA09g45040D	BnaC04g16840D	BnaC01g32440D
BnaA04g19470D	BnaA07g21230D	BnaC04g18600D	BnaC04g18600D	BnaA09g16400D		BnaC07g24420D	BnaA09g45050D	BnaC04g16850D	BnaC01g32450D
BnaA04g19480D	BnaA07g21240D	BnaC04g18610D	BnaC04g18610D	BnaA09g16410D		BnaC07g24430D	BnaA09g45060D	BnaC04g16860D	BnaC01g32460D
BnaA04g19490D	BnaA07g21250D	BnaC04g18620D	BnaC04g18620D	BnaA09g16420D		BnaC07g24440D	BnaA09g45070D	BnaC04g16870D	BnaC01g32470D
BnaA04g19500D	BnaA07g21260D	BnaC04g18630D	BnaC04g18630D	BnaA09g16430D		BnaC07g24450D	BnaA09g45080D	BnaC04g16880D	BnaC01g32480D
BnaA04g19510D	BnaA07g21270D	BnaC04g18640D	BnaC04g18640D	BnaA09g16440D		BnaC07g24460D	BnaA09g45090D	BnaC04g16890D	BnaC01g32490D
BnaA04g19520D	BnaA07g21280D	BnaC04g18650D	BnaC04g18650D	BnaA09g16450D		BnaC07g24470D	BnaA09g45100D	BnaC04g16900D	BnaA05g25260D
	BnaA07g21290D	BnaC04g18660D	BnaC04g18660D	BnaA09g16460D		BnaC07g24480D	BnaA09g45110D	BnaC04g16910D	BnaA05g25270D
	BnaA07g21300D	BnaC04g18670D	BnaC04g18670D	BnaA09g16470D		BnaC07g24490D	BnaA09g45120D	BnaC04g16920D	BnaA05g25280D
	BnaA07g21310D	BnaC04g18680D	BnaC04g18680D	BnaA09g16480D		BnaC07g24500D	BnaA09g45130D	BnaC04g16930D	BnaA05g25290D
	BnaA07g21320D	BnaC04g18690D	BnaC04g18690D	BnaA09g16490D		BnaC07g24510D	BnaA09g45140D	BnaC04g16940D	BnaA05g25300D
	BnaA07g21330D	BnaC04g18700D	BnaC04g18700D	BnaA09g16500D		BnaC07g24520D	BnaA09g45150D	BnaC04g16950D	BnaA05g25310D
	BnaA07g21340D	BnaC04g18710D	BnaC04g18710D	BnaA09g16510D		BnaC07g24530D	BnaA09g45160D	BnaC04g16960D	BnaA05g25320D
	BnaA07g21350D	BnaC04g18720D	BnaC04g18720D	BnaA09g16520D		BnaC07g24540D	BnaA09g45170D	BnaC04g16970D	BnaA05g25330D
	BnaA07g21360D	BnaC04g18730D	BnaC04g18730D	BnaA09g16530D		BnaC07g24550D	BnaA09g45180D	BnaC04g16980D	BnaA05g25340D
	BnaA07g21370D	BnaC04g18740D	BnaC04g18740D	BnaA09g16540D		BnaC07g24560D	BnaA09g45190D	BnaC04g16990D	BnaA05g25350D
	BnaA07g21380D	BnaC04g18750D	BnaC04g18750D	BnaA09g16550D		BnaC07g24570D	BnaA09g45200D	BnaC04g17000D	BnaA05g25360D
	BnaA07g21390D	BnaC04g18760D	BnaC04g18760D	BnaA09g16560D		BnaC07g24580D	BnaA09g45210D	BnaC04g17010D	BnaA05g25370D
	BnaA07g21400D	BnaC04g18770D	BnaC04g18770D	BnaA09g16570D		BnaC07g24590D	BnaA09g45220D	BnaC04g17020D	BnaA05g25380D
	BnaA07g21410D	BnaC04g18780D	BnaC04g18780D	BnaA09g16580D		BnaC07g24600D	BnaA09g45230D	BnaC04g17030D	BnaA05g25390D
	BnaA07g21420D	BnaC04g18790D	BnaC04g18790D	BnaA09g16590D		BnaC07g24610D	BnaA09g45240D	BnaC04g17040D	BnaA05g25400D
	BnaA07g21430D	BnaC04g18800D	BnaC04g18800D	BnaA09g16600D		BnaC07g24620D	BnaA09g45250D	BnaC04g17050D	BnaA05g25410D
	BnaA07g21440D	BnaC04g18810D	BnaC04g18810D	BnaA09g16610D		BnaC07g24630D	BnaA09g45260D	BnaC04g17060D	BnaA05g25420D
	BnaA07g21450D	BnaC04g18820D	BnaC04g18820D	BnaA09g16620D		BnaC07g24640D	BnaA09g45270D	BnaC04g17070D	BnaA05g25430D
	BnaA07g21460D	BnaC04g18830D	BnaC04g18830D	BnaA09g16630D		BnaC07g24650D	BnaA09g45280D	BnaC04g17080D	BnaA05g25440D
	BnaA07g21470D	BnaC04g18840D	BnaC04g18840D	BnaA09g16640D		BnaC07g24660D	BnaA09g45290D	BnaC04g17090D	BnaA05g25450D
	BnaA07g21480D	BnaC04g18850D	BnaC04g18850D	BnaA09g16650D		BnaC07g24670D	BnaA09g45300D	BnaC04g17100D	BnaA05g25460D
	BnaA07g21490D	BnaC04g18860D	BnaC04g18860D	BnaA09g16660D		BnaC07g24680D	BnaA09g45310D	BnaC04g17110D	BnaA05g25470D
	BnaA07g21500D	BnaC04g18870D	BnaC04g18870D	BnaA09g16670D		BnaC07g24690D	BnaA09g45320D	BnaC04g17120D	BnaA05g25480D
	BnaA07g21510D	BnaC04g18880D	BnaC04g18880D	BnaA09g16680D		BnaC07g24700D	BnaA09g45330D	BnaC04g17130D	BnaA05g25490D
	BnaA07g21520D	BnaC04g18890D	BnaC04g18890D	BnaA09g16690D		BnaC07g24710D	BnaA09g45340D	BnaC04g17140D	BnaA05g25500D
	BnaA07g21530D	BnaC04g18900D	BnaC04g18900D	BnaA09g16700D		BnaC07g24720D	BnaA09g45350D	BnaC04g17150D	BnaA05g25510D
	BnaA07g21540D	BnaC04g18910D	BnaC04g18910D	BnaA09g16710D		BnaC07g24730D	BnaA09g45360D	BnaC04g17160D	BnaA05g25520D
	BnaA07g21550D	BnaC04g18920D	BnaC04g18920D	BnaC01g28240D		BnaC07g24740D	BnaA09g45370D	BnaC04g17170D	BnaA05g25530D
	BnaA07g21560D	BnaC04g18930D	BnaC04g18930D	BnaC01g28250D		BnaC07g24750D	BnaA09g45380D	BnaC04g17180D	BnaA05g25540D
	BnaA07g21570D	BnaC04g18940D	BnaC04g18940D	BnaC01g28260D		BnaC07g24760D	BnaA09g45390D	BnaC04g17190D	BnaA05g25550D
	BnaA07g21580D	BnaC04g18950D	BnaC04g18950D	BnaC01g28270D		BnaC07g24770D	BnaA09g45400D	BnaC04g17200D	BnaA05g25560D
	BnaA07g21590D	BnaC04g18960D	BnaC04g18960D	BnaC01g28280D		BnaC07g24780D	BnaA09g45410D	BnaC04g17210D	BnaA05g25570D
	BnaA07g21600D	BnaC04g18970D	BnaC04g18970D	BnaC01g28290D		BnaC07g24790D	BnaA09g45420D	BnaC04g17220D	BnaA05g25580D
	BnaA07g21610D	BnaC04g18980D	BnaC04g18980D	BnaC01g28300D		BnaC07g24800D	BnaA09g45430D	BnaC04g17230D	BnaA05g25590D
	BnaA07g21620D	BnaC04g18990D	BnaC04g18990D	BnaC01g28310D		BnaC07g24810D	BnaA09g45440D	BnaC04g17240D	BnaA05g25600D
	BnaA07g21630D	BnaC04g19000D	BnaC04g19000D	BnaC01g28320D		BnaC07g24820D	BnaA09g45450D	BnaC04g17250D	BnaA05g25610D
	BnaA07g21640D	BnaC04g19010D	BnaC04g19010D	BnaC01g28330D		BnaC07g24830D	BnaA09g45460D	BnaC04g17260D	BnaA05g25620D
	BnaA07g21650D	BnaC04g19020D	BnaC04g19020D	BnaC01g28340D		BnaC07g24840D	BnaA09g45470D	BnaC04g17270D	BnaA05g25630D
	BnaA07g21660D	BnaC04g19030D	BnaC04g19030D	BnaC01g28350D		BnaC07g24850D	BnaA09g45480D	BnaC04g17280D	BnaA05g25640D
	BnaA07g21670D	BnaC04g19040D	BnaC04g19040D	BnaC01g28360D		BnaC07g24860D	BnaA09g45490D	BnaC04g17290D	BnaA05g25650D
	BnaA07g21680D	BnaC04g19050D	BnaC04g19050D	BnaC01g28370D		BnaC07g24870D	BnaA09g45500D	BnaC04g17300D	BnaA05g25660D
	BnaA07g21690D	BnaA09g00070D	BnaA09g00070D	BnaC01g28380D		BnaC07g24880D	BnaA09g45510D	BnaC04g17310D	BnaA05g25670D
	BnaA07g21700D	BnaA09g00080D	BnaA09g00080D	BnaC01g28390D		BnaC07g24890D	BnaA09g45520D	BnaC04g17320D	BnaA05g25680D
	BnaA07g21710D	BnaA09g00090D	BnaA09g00090D	BnaC01g28400D		BnaC07g24900D	BnaA09g45530D	BnaC04g17330D	BnaA05g25690D
	BnaA07g21720D	BnaA09g00100D	BnaA09g00100D	BnaC01g28410D		BnaC07g24910D	BnaA09g45540D	BnaC04g17340D	BnaA05g25700D
	BnaA07g21730D	BnaA09g00110D	BnaA09g00110D	BnaC01g28420D		BnaC07g24920D	BnaA09g45550D	BnaC04g17350D	BnaA05g25710D
	BnaA07g21740D	BnaA09g00120D	BnaA09g00120D	BnaC01g28430D		BnaC07g24930D	BnaA09g45560D	BnaC04g17360D	BnaA05g25720D
	BnaA07g21750D	BnaA04g17840D	BnaA04g17840D	BnaC01g28440D		BnaC07g24940D	BnaA09g45570D	BnaC04g17370D	BnaA05g25730D
	BnaA07g21760D	BnaA04g17850D	BnaA04g17850D	BnaC01g28450D		BnaC07g24950D	BnaA09g45580D	BnaC04g17380D	BnaA05g25740D
	BnaA07g21770D	BnaA04g17860D	BnaA04g17860D	BnaC01g28460D		BnaC07g24960D	BnaA09g45590D	BnaC04g17390D	BnaA05g25750D
	BnaA07g21780D	BnaA04g17870D	BnaA04g17870D	BnaC01g28470D		BnaC07g24970D	BnaA09g45600D	BnaC04g17400D	BnaA05g25760D
	BnaA07g21790D	BnaA04g17880D	BnaA04g17880D	BnaC01g28480D		BnaC07g24980D	BnaA09g45610D	BnaC04g17410D	BnaA05g25770D
	BnaA07g21800D	BnaA04g17890D	BnaA04g17890D	BnaC01g28490D		BnaC07g24990D	BnaA09g45620D	BnaC04g17420D	BnaA05g25780D
	BnaA07g21810D	BnaA04g17900D	BnaA04g17900D	BnaC01g28500D		BnaC07g25000D	BnaA09g45630D	BnaC04g17430D	BnaA05g25790D
	BnaA07g21820D	BnaA04g17910D	BnaA04g17910D	BnaC01g28510D		BnaC07g25010D	BnaA09g45640D	BnaC04g17440D	BnaA05g25800D
	BnaA07g21830D	BnaA04g17920D	BnaA04g17920D	BnaC01g28520D		BnaC07g25020D	BnaA09g45650D	BnaC04g17450D	BnaA05g25810D
	BnaA07g21840D	BnaA04g17930D	BnaA04g17930D	BnaC01g28530D		BnaC07g25030D	BnaA09g45660D	BnaC04g17460D	BnaA05g25820D
	BnaA07g21850D	BnaA04g17940D	BnaA04g17940D	BnaC01g28540D		BnaC07g25040D	BnaA09g45670D	BnaC04g17470D	BnaA05g25830D
	BnaA07g21860D	BnaA04g17950D	BnaA04g17950D	BnaC01g28550D		BnaC07g25050D	BnaA09g45680D	BnaC04g17480D	BnaA03g37240D
	BnaA07g21870D	BnaA04g17960D	BnaA04g17960D	BnaC01g28560D		BnaC07g25060D	BnaA09g45690D	BnaC04g17490D	BnaA03g37250D
	BnaA07g21880D	BnaA04g17970D	BnaA04g17970D	BnaC01g28570D		BnaC07g25070D	BnaA09g45700D	BnaC04g17500D	BnaA03g37260D
	BnaA07g21890D	BnaA04g17980D	BnaA04g17980D	BnaC01g28580D		BnaC07g25080D	BnaA09g45710D	BnaC04g17510D	BnaA03g37270D
	BnaA07g21900D	BnaA04g17990D	BnaA04g17990D	BnaC01g28590D		BnaC07g25090D	BnaA09g45720D	BnaC04g17520D	BnaA03g37280D
	BnaA07g21910D	BnaA04g18000D	BnaA04g18000D	BnaC01g28600D		BnaC07g25100D	BnaA09g45730D	BnaC04g17530D	BnaA03g37290D
	BnaA07g21920D	BnaA04g18010D	BnaA04g18010D	BnaC01g28610D		BnaC07g25110D	BnaA09g45740D	BnaC04g17540D	BnaA03g37300D
	BnaA07g21930D	BnaA04g18020D	BnaA04g18020D	BnaC01g28620D		BnaC07g25120D	BnaA09g45750D	BnaC04g17550D	BnaA03g37310D
	BnaA07g21940D	BnaA04g18030D	BnaA04g18030D	BnaC01g28630D		BnaC07g25130D	BnaA09g45760D	BnaC04g17560D	BnaA03g37320D
	BnaA07g21950D	BnaA04g18040D	BnaA04g18040D	BnaC01g28640D		BnaC07g25140D	BnaA09g45770D	BnaC04g17570D	BnaA03g37330D
	BnaA07g21960D	BnaA04g18050D	BnaA04g18050D	BnaC01g28650D		BnaC07g25150D	BnaA09g45780D	BnaC04g17580D	BnaA03g37340D
	BnaA07g21970D	BnaA04g18060D	BnaA04g18060D	BnaC01g28660D		BnaC07g25160D	BnaA09g45790D	BnaC04g17590D	BnaA03g37350D
	BnaA07g21980D	BnaA04g18070D	BnaA04g18070D	BnaC01g28670D		BnaC07g25170D	BnaA09g45800D	BnaC04g17600D	BnaA03g37360D
	BnaA07g21990D	BnaA04g18080D	BnaA04g18080D	BnaC01g28680D		BnaC07g25180D	BnaA09g45810D	BnaC04g17610D	BnaA03g37370D
	BnaA07g22000D	BnaA04g18090D	BnaA04g18090D	BnaC01g28690D		BnaC07g25190D	BnaA09g45820D	BnaC04g17620D	BnaA03g37380D
	BnaA07g22010D	BnaA04g18100D	BnaA04g18100D	BnaC01g28700D		BnaC07g25200D	BnaA09g45830D	BnaC04g17630D	BnaA03g37390D
	BnaA07g22020D	BnaA04g18110D	BnaA04g18110D	BnaC01g28710D		BnaC07g25210D	BnaA09g45840D	BnaC04g17640D	BnaA03g37400D
	BnaA07g22030D	BnaA04g18120D	BnaA04g18120D	BnaC01g28720D		BnaC07g25220D	BnaA09g45850D	BnaC04g17650D	BnaA03g37410D
	BnaA07g22040D	BnaA04g18130D	BnaA04g18130D	BnaC01g28730D		BnaC07g25230D	BnaA09g45860D	BnaC04g17660D	BnaA03g37420D
	BnaA07g22050D	BnaA04g18140D	BnaA04g18140D	BnaC01g28740D		BnaC07g25240D	BnaA09g45870D	BnaC04g17670D	BnaA03g37430D
	BnaA07g22060D	BnaA04g18150D	BnaA04g18150D	BnaC01g28750D		BnaC07g25250D	BnaA09g45880D	BnaC04g17680D	BnaA03g37440D
	BnaA07g22070D	BnaA04g18160D	BnaA04g18160D	BnaC01g28760D		BnaC07g25260D	BnaA09g45890D	BnaC04g17690D	BnaA03g37450D
	BnaA07g22080D	BnaA04g18170D	BnaA04g18170D	BnaC01g28770D		BnaC07g25270D	BnaA09g45900D	BnaC04g17700D	BnaA03g37460D
	BnaA07g22090D	BnaA04g18180D	BnaA04g18180D	BnaC01g28780D		BnaC07g25280D	BnaA09g45910D	BnaC04g17710D	BnaA03g37470D
	BnaA07g22100D	BnaA04g18190D	BnaA04g18190D	BnaC01g28790D		BnaC07g25290D	BnaA09g45920D	BnaC04g17720D	BnaA03g37480D
	BnaA07g22110D	BnaA04g18200D	BnaA04g18200D	BnaC01g28800D		BnaC07g25300D	BnaA09g45930D	BnaC04g17730D	BnaA03g37490D
	BnaA07g22120D	BnaA04g18210D	BnaA04g18210D	BnaC01g28810D		BnaC07g25310D	BnaA09g45940D	BnaC04g17740D	BnaA03g37500D
	BnaA07g22130D	BnaA04g18220D	BnaA04g18220D	BnaC01g28820D		BnaC07g25320D	BnaA09g45950D	BnaC04g17750D	BnaA03g37510D
	BnaA07g22140D	BnaA04g18230D	BnaA04g18230D	BnaC01g28830D		BnaC07g25330D	BnaA09g45960D	BnaC04g17760D	BnaA03g37520D
	BnaA07g22150D	BnaA04g18240D	BnaA04g18240D	BnaC01g28840D		BnaC07g25340D	BnaA09g45970D	BnaC04g17770D	BnaA03g37530D
	BnaA07g22160D	BnaA04g18250D	BnaA04g18250D	BnaC01g28850D		BnaC07g25350D	BnaA09g45980D	BnaC04g17780D	BnaA03g37540D
	BnaA07g22170D	BnaA04g18260D	BnaA04g18260D	BnaC01g28860D		BnaC07g25360D	BnaA09g45990D	BnaC04g17790D	BnaA03g37550D
	BnaA07g22180D	BnaA04g18270D	BnaA04g18270D	BnaC01g28870D		BnaC07g25370D	BnaA09g46000D	BnaC04g17800D	BnaA03g37560D
	BnaA07g22190D	BnaA04g18280D	BnaA04g18280D	BnaC01g28880D		BnaC07g25380D	BnaA09g46010D	BnaC04g17810D	BnaA03g37570D
	BnaA07g22200D	BnaA04g18290D	BnaA04g18290D	BnaC01g28890D		BnaC07g25390D	BnaA09g46020D	BnaC04g17820D	BnaA03g37580D
	BnaA07g22210D	BnaA04g18300D	BnaA04g18300D	BnaC01g28900D		BnaC07g25400D	BnaA09g46030D	BnaC04g17830D	BnaA03g37590D
	BnaA07g22220D	BnaA04g18310D	BnaA04g18310D	BnaC01g28910D		BnaC07g25410D	BnaA09g46040D	BnaC04g17840D	BnaA03g37600D
	BnaA07g22230D	BnaA04g18320D	BnaA04g18320D	BnaC01g28920D		BnaC07g25420D	BnaA09g46050D	BnaC04g17850D	BnaA03g37610D
	BnaA07g22240D	BnaA04g18330D	BnaA04g18330D	BnaC01g28930D		BnaC07g25430D	BnaA09g46060D	BnaC04g17860D	BnaA03g37620D
	BnaA09g00070D	BnaA04g18340D	BnaA04g18340D	BnaC01g28940D		BnaC07g25440D	BnaA09g46070D	BnaC04g17870D	BnaA03g37630D
	BnaA09g00080D	BnaA04g18350D	BnaA04g18350D	BnaC01g28950D		BnaC07g25450D	BnaA09g46080D	BnaC04g17880D	BnaA03g37640D
	BnaA09g00090D	BnaA04g18360D	BnaA04g18360D	BnaC01g28960D		BnaC07g25460D	BnaA09g46090D	BnaC04g17890D	BnaA03g37650D
	BnaA09g00100D	BnaA04g18370D	BnaA04g18370D	BnaC01g28970D		BnaC07g25470D	BnaA09g46100D	BnaC04g17900D	BnaA03g37660D
	BnaA09g00110D	BnaA04g18380D	BnaA04g18380D	BnaC01g28980D		BnaC07g25480D	BnaA09g46110D	BnaC04g17910D	BnaA03g37670D
	BnaA09g00120D	BnaA04g18390D	BnaA04g18390D	BnaC01g28990D		BnaC07g25490D	BnaA09g46120D	BnaC04g17920D	BnaA03g37680D
	BnaC07g24280D	BnaA04g18400D	BnaA04g18400D	BnaC01g29000D		BnaC07g25500D	BnaA09g46130D	BnaC04g17930D	BnaA03g37690D
	BnaC07g24290D	BnaA04g18410D	BnaA04g18410D	BnaC01g29010D		BnaC07g25510D	BnaA09g46140D	BnaC04g17940D	BnaA03g37700D
	BnaC07g24300D	BnaA04g18420D	BnaA04g18420D	BnaC01g29020D		BnaC07g25520D	BnaA09g46150D	BnaC04g17950D	BnaA03g37710D
	BnaC07g24310D	BnaA04g18430D	BnaA04g18430D	BnaC01g29030D		BnaC07g25530D	BnaA09g46160D	BnaC04g17960D	BnaA03g37720D
	BnaC07g24320D	BnaA04g18440D	BnaA04g18440D	BnaC01g29040D		BnaC07g25540D	BnaA09g46170D	BnaC04g17970D	BnaA03g37730D
	BnaC07g24330D	BnaA04g18450D	BnaA04g18450D	BnaC01g29050D		BnaC07g25550D	BnaA09g46180D	BnaC04g17980D	BnaA03g37740D
	BnaC07g24340D	BnaA04g18460D	BnaA04g18460D	BnaC01g29060D		BnaC07g25560D	BnaA09g46190D	BnaC04g17990D	BnaA03g37750D
	BnaC07g24350D	BnaA04g18470D	BnaA04g18470D	BnaC01g29070D		BnaC07g25570D	BnaA09g46200D	BnaC04g18000D	BnaA03g37760D
	BnaC07g24360D	BnaA04g18480D	BnaA04g18480D	BnaC01g29080D		BnaC07g25580D	BnaA09g46210D	BnaC04g18010D	BnaA03g37770D
	BnaC07g24370D	BnaA04g18490D	BnaA04g18490D	BnaC01g29090D		BnaC07g25590D	BnaA09g46220D	BnaC04g18020D	BnaA03g37780D
	BnaC07g24380D	BnaA04g18500D	BnaA04g18500D	BnaC01g29100D		BnaC07g25600D	BnaA09g46230D	BnaC04g18030D	BnaA03g37790D
	BnaC07g24390D	BnaA04g18510D	BnaA04g18510D	BnaC01g29110D		BnaC07g25610D	BnaA09g46240D	BnaC04g18040D	BnaA03g37800D
	BnaC07g24400D	BnaA04g18520D	BnaA04g18520D	BnaC01g29120D		BnaC07g25620D	BnaA09g46250D	BnaC04g18050D	BnaA03g37810D
	BnaC07g24410D	BnaA04g18530D	BnaA04g18530D	BnaC01g29130D		BnaC07g25630D	BnaA09g46260D	BnaC04g18060D	BnaA03g37820D
	BnaC07g24420D	BnaA04g18540D	BnaA04g18540D	BnaC01g29140D		BnaC07g25640D	BnaA09g46270D	BnaC04g18070D	BnaA03g37830D
	BnaC07g24430D	BnaA04g18550D	BnaA04g18550D	BnaC01g29150D		BnaC07g25650D	BnaA09g46280D	BnaC04g18080D	BnaA03g37840D
	BnaC07g24440D	BnaA04g18560D	BnaA04g18560D	BnaC01g29160D		BnaC07g25660D	BnaA09g46290D	BnaC04g18090D	BnaA03g37850D
	BnaC07g24450D	BnaA04g18570D	BnaA04g18570D	BnaC01g29170D		BnaC07g25670D	BnaA09g46300D	BnaC04g18100D	BnaA03g37860D
	BnaC07g24460D	BnaA04g18580D	BnaA04g18580D	BnaC01g29180D		BnaC07g25680D	BnaA09g46310D	BnaC04g18110D	BnaA03g37870D
	BnaC07g24470D	BnaA04g18590D	BnaA04g18590D	BnaC01g29190D		BnaC07g25690D	BnaA09g46320D	BnaC04g18120D	BnaA03g37880D
	BnaC07g24480D	BnaA04g18600D	BnaA04g18600D	BnaC01g29200D		BnaC07g25700D	BnaA09g46330D	BnaC04g18130D	BnaA03g37890D
	BnaC07g24490D	BnaA04g18610D	BnaA04g18610D	BnaC01g29210D		BnaC07g25710D	BnaA09g46340D	BnaC04g18140D	BnaA03g37900D
	BnaC07g24500D	BnaA04g18620D	BnaA04g18620D	BnaC01g29220D		BnaC07g25720D	BnaA09g46350D	BnaC04g18150D	BnaA03g37910D
	BnaC07g24510D	BnaA04g18630D	BnaA04g18630D	BnaC01g29230D		BnaC07g25730D	BnaA09g46360D	BnaC04g18160D	BnaA03g37920D
	BnaC07g24520D	BnaA04g18640D	BnaA04g18640D	BnaC01g29240D		BnaC07g25740D	BnaA09g46370D	BnaC04g18170D	BnaA03g37930D
	BnaC07g24530D	BnaA04g18650D	BnaA04g18650D	BnaC01g29250D		BnaC07g25750D	BnaA09g46380D	BnaC04g18180D	BnaA03g37940D
	BnaC07g24540D	BnaA04g18660D	BnaA04g18660D	BnaC01g29260D		BnaC07g25760D	BnaA09g46390D	BnaC04g18190D	BnaA03g37950D
	BnaC07g24550D	BnaA04g18670D	BnaA04g18670D	BnaC01g29270D		BnaC07g25770D	BnaA09g46400D	BnaC04g18200D	BnaA03g37960D
	BnaC07g24560D	BnaA04g18680D	BnaA04g18680D	BnaC01g29280D		BnaC07g25780D	BnaA09g46410D	BnaC04g18210D	BnaA03g37970D
	BnaC07g24570D	BnaA04g18690D	BnaA04g18690D	BnaC01g29290D		BnaC07g25790D	BnaA09g46420D	BnaC04g18220D	BnaA03g37980D
	BnaC07g24580D	BnaA04g18700D	BnaA04g18700D	BnaC01g29300D		BnaC07g25800D	BnaA09g46430D	BnaC04g18230D	BnaA03g37990D
	BnaC07g24590D	BnaA04g18710D	BnaA04g18710D	BnaC01g29310D		BnaC07g25810D	BnaA09g46440D	BnaC04g18240D	BnaA03g38000D
	BnaC07g24600D	BnaA04g18720D	BnaA04g18720D	BnaC01g29320D		BnaC07g25820D	BnaA09g46450D	BnaC04g18250D	BnaA03g38010D
	BnaC07g24610D	BnaA04g18730D	BnaA04g18730D	BnaC01g29330D		BnaC07g25830D	BnaA09g46460D	BnaC04g18260D	BnaA03g38020D
	BnaC07g24620D	BnaA04g18740D	BnaA04g18740D	BnaC01g29340D		BnaC07g25840D	BnaA09g46470D	BnaC04g18270D	BnaA03g38030D
	BnaC07g24630D	BnaA04g18750D	BnaA04g18750D	BnaC01g29350D		BnaC07g25850D	BnaA09g46480D	BnaC04g18280D	BnaA03g38040D
	BnaC07g24640D	BnaA04g18760D	BnaA04g18760D	BnaC01g29360D		BnaC07g25860D	BnaA09g46490D	BnaC04g18290D	BnaA03g38050D
	BnaC07g24650D	BnaA04g18770D	BnaA04g18770D	BnaC01g29370D		BnaC07g25870D	BnaA09g46500D	BnaC04g18300D	BnaA03g38060D
	BnaC07g24660D	BnaA04g18780D	BnaA04g18780D	BnaC01g29380D		BnaC07g25880D	BnaA09g46510D	BnaC04g18310D	BnaA03g38070D
	BnaC07g24670D	BnaA04g18790D	BnaA04g18790D	BnaC01g29390D		BnaC07g25890D	BnaA09g46520D	BnaC04g18320D	BnaA03g38080D
	BnaC07g24680D	BnaA04g18800D	BnaA04g18800D	BnaC01g29400D		BnaC07g25900D	BnaA09g46530D	BnaC04g18330D	BnaA03g38090D
	BnaC07g24690D	BnaA04g18810D	BnaA04g18810D	BnaC01g29410D		BnaC07g25910D	BnaA09g46540D	BnaC04g18340D	BnaA03g38100D
	BnaC07g24700D	BnaA04g18820D	BnaA04g18820D	BnaC01g29420D		BnaC07g25920D	BnaA09g46550D	BnaC04g18350D	BnaA03g38110D
	BnaC07g24710D	BnaA04g18830D	BnaA04g18830D	BnaC01g29430D		BnaC07g25930D	BnaA09g46560D	BnaC04g18360D	BnaA03g38120D
	BnaC07g24720D	BnaA04g18840D	BnaA04g18840D	BnaC01g29440D		BnaC07g25940D	BnaA09g46570D	BnaC04g18370D	BnaA03g38130D
	BnaC07g24730D	BnaA04g18850D	BnaA04g18850D	BnaC01g29450D		BnaC07g25950D	BnaA09g46580D	BnaC04g18380D	BnaA03g38140D
	BnaC07g24740D	BnaA04g18860D	BnaA04g18860D	BnaC01g29460D		BnaC07g25960D	BnaA09g46590D	BnaC04g18390D	BnaA03g38150D
	BnaC07g24750D	BnaA04g18870D	BnaA04g18870D	BnaC01g29470D		BnaC07g25970D	BnaA09g46600D	BnaC04g18400D	BnaA03g38160D
	BnaC07g24760D	BnaA04g18880D	BnaA04g18880D	BnaC01g29480D		BnaC07g25980D	BnaA09g46610D	BnaC04g18410D	BnaA03g38170D
	BnaC07g24770D	BnaA04g18890D	BnaA04g18890D	BnaC01g29490D		BnaC07g25990D	BnaA09g46620D	BnaC04g18420D	BnaA03g38180D
	BnaC07g24780D	BnaA04g18900D	BnaA04g18900D	BnaC01g29500D		BnaC07g26000D	BnaA09g46630D	BnaC04g18430D	BnaA03g38190D
	BnaC07g24790D	BnaA04g18910D	BnaA04g18910D	BnaC01g29510D		BnaC07g26010D	BnaA09g46640D	BnaC04g18440D	BnaA03g38200D
	BnaC07g24800D	BnaA04g18920D	BnaA04g18920D	BnaC01g29520D		BnaC07g26020D	BnaA09g46650D	BnaC04g18450D	BnaA03g38210D
	BnaC07g24810D	BnaA04g18930D	BnaA04g18930D	BnaC01g29530D		BnaC07g26030D	BnaA09g46660D	BnaC04g18460D	BnaA03g38220D
	BnaC07g24820D	BnaA04g18940D	BnaA04g18940D	BnaC01g29540D		BnaC07g26040D	BnaA09g46670D	BnaC04g18470D	BnaA03g38230D
	BnaC07g24830D	BnaA04g18950D	BnaA04g18950D	BnaC01g29550D		BnaC07g26050D	BnaA09g46680D	BnaC04g18480D	BnaA03g38240D
	BnaC07g24840D	BnaA04g18960D	BnaA04g18960D	BnaC01g29560D		BnaC07g26060D	BnaA09g46690D	BnaC04g18490D	BnaA03g38250D
	BnaC07g24850D	BnaA04g18970D	BnaA04g18970D	BnaC01g29570D		BnaC07g26070D	BnaA09g46700D	BnaC04g18500D	BnaA03g38260D
	BnaC07g24860D	BnaA04g18980D	BnaA04g18980D	BnaC01g29580D		BnaC07g26080D	BnaA09g46710D	BnaC04g18510D	BnaA03g38270D
	BnaC07g24870D	BnaA04g18990D	BnaA04g18990D	BnaC01g29590D		BnaC07g26090D	BnaA09g46720D	BnaC04g18520D	BnaA03g38280D
	BnaC07g24880D	BnaA04g19000D	BnaA04g19000D	BnaC01g29600D		BnaC07g26100D	BnaA09g46730D	BnaC04g18530D	BnaA03g38290D
	BnaC07g24890D	BnaA04g19010D	BnaA04g19010D	BnaC01g29610D		BnaC07g26110D	BnaA09g46740D	BnaC04g18540D	BnaA03g38300D
	BnaC07g24900D	BnaA04g19020D	BnaA04g19020D	BnaC01g29620D		BnaC07g26120D	BnaA09g46750D	BnaC04g18550D	BnaA03g38310D
	BnaC07g24910D	BnaA04g19030D	BnaA04g19030D	BnaC01g29630D		BnaC07g26130D	BnaA09g46760D	BnaC04g18560D	BnaA03g38320D
	BnaC07g24920D	BnaA04g19040D	BnaA04g19040D	BnaC01g29640D		BnaC07g26140D	BnaA09g46770D	BnaC04g18570D	BnaA03g38330D
	BnaC07g24930D	BnaA04g19050D	BnaA04g19050D	BnaC01g29650D		BnaC07g26150D	BnaA09g46780D	BnaC04g18580D	BnaA03g38340D
	BnaC07g24940D	BnaA04g19060D	BnaA04g19060D	BnaC01g29660D		BnaC07g26160D	BnaA09g46790D	BnaC04g18590D	BnaA03g38350D
	BnaC07g24950D	BnaA04g19070D	BnaA04g19070D	BnaC01g29670D		BnaC07g26170D	BnaA09g46800D	BnaC04g18600D	BnaA03g38360D
	BnaC07g24960D	BnaA04g19080D	BnaA04g19080D	BnaC01g29680D		BnaC07g26180D	BnaA09g46810D	BnaC04g18610D	BnaA03g38370D
	BnaC07g24970D	BnaA04g19090D	BnaA04g19090D	BnaC01g29690D		BnaC07g26190D	BnaA09g46820D	BnaC04g18620D	BnaA03g38380D
	BnaC07g24980D	BnaA04g19100D	BnaA04g19100D	BnaC01g29700D		BnaC07g26200D	BnaA09g46830D	BnaC04g18630D	BnaA03g38390D
	BnaC07g24990D	BnaA04g19110D	BnaA04g19110D	BnaC01g29710D		BnaC07g26210D	BnaA09g46840D	BnaC04g18640D
	BnaC07g25000D	BnaA04g19120D	BnaA04g19120D	BnaC01g29720D		BnaC07g26220D	BnaA09g46850D	BnaC04g18650D
	BnaC07g25010D	BnaA04g19130D	BnaA04g19130D	BnaC01g29730D		BnaC07g26230D	BnaA09g46860D	BnaC04g18660D
	BnaC07g25020D	BnaA04g19140D	BnaA04g19140D	BnaC01g29740D		BnaC07g26240D	BnaA09g46870D	BnaC04g18670D
	BnaC07g25030D	BnaA04g19150D	BnaA04g19150D	BnaC01g29750D		BnaC07g26250D	BnaA09g46880D	BnaC04g18680D
	BnaC07g25040D	BnaA04g19160D	BnaA04g19160D	BnaC01g29760D		BnaC07g26260D	BnaA09g46890D	BnaC04g18690D
	BnaC07g25050D	BnaA04g19170D	BnaA04g19170D	BnaC01g29770D		BnaC07g26270D	BnaA09g46900D	BnaC04g18700D
	BnaC07g25060D	BnaA04g19180D	BnaA04g19180D	BnaC01g29780D		BnaC07g26280D	BnaA09g46910D	BnaC04g18710D
	BnaC07g25070D	BnaA04g19190D	BnaA04g19190D	BnaC01g29790D		BnaC07g26290D	BnaA09g46920D	BnaC04g18720D
	BnaC07g25080D	BnaA04g19200D	BnaA04g19200D	BnaC01g29800D		BnaC07g26300D	BnaA09g46930D	BnaC04g18730D
	BnaC07g25090D	BnaA04g19210D	BnaA04g19210D	BnaC01g29810D		BnaC07g26310D	BnaA09g46940D	BnaC04g18740D
	BnaC07g25100D	BnaA04g19220D	BnaA04g19220D	BnaC01g29820D		BnaC07g26320D	BnaA09g46950D	BnaC04g18750D
	BnaC07g25110D	BnaA04g19230D	BnaA04g19230D	BnaC01g29830D		BnaC07g26330D	BnaA09g46960D	BnaC04g18760D
	BnaC07g25120D	BnaA04g19240D	BnaA04g19240D	BnaC01g29840D		BnaC07g26340D	BnaA09g46970D	BnaC04g18770D
	BnaC07g25130D	BnaA04g19250D	BnaA04g19250D	BnaC01g29850D		BnaC07g26350D	BnaA09g46980D	BnaC04g18780D
	BnaC07g25140D	BnaA04g19260D	BnaA04g19260D	BnaC01g29860D		BnaC07g26360D	BnaA09g46990D	BnaC04g18790D
	BnaC07g25150D	BnaA04g19270D	BnaA04g19270D	BnaC01g29870D		BnaC01g28240D	BnaA09g47000D	BnaC04g18800D
	BnaC07g25160D	BnaA04g19280D	BnaA04g19280D	BnaC01g29880D		BnaC01g28250D	BnaA09g47010D	BnaC04g18810D
	BnaC07g25170D	BnaA04g19290D	BnaA04g19290D	BnaC01g29890D		BnaC01g28260D	BnaA09g47020D	BnaC04g18820D
	BnaC07g25180D	BnaA04g19300D	BnaA04g19300D	BnaC01g29900D		BnaC01g28270D	BnaA09g47030D	BnaC04g18830D
	BnaC07g25190D	BnaA04g19310D	BnaA04g19310D	BnaC01g29910D		BnaC01g28280D	BnaA09g47040D	BnaC04g18840D
	BnaC07g25200D	BnaA04g19320D	BnaA04g19320D	BnaC01g29920D		BnaC01g28290D	BnaA09g47050D	BnaC04g18850D
	BnaC07g25210D	BnaA04g19330D	BnaA04g19330D	BnaC01g29930D		BnaC01g28300D	BnaA09g47060D	BnaC04g18860D
	BnaC07g25220D	BnaA04g19340D	BnaA04g19340D	BnaC01g29940D		BnaC01g28310D	BnaA09g47070D	BnaC04g18870D
	BnaC07g25230D	BnaA04g19350D	BnaA04g19350D	BnaC01g29950D		BnaC01g28320D	BnaA09g47080D	BnaC04g18880D
	BnaC07g25240D	BnaA04g19360D	BnaA04g19360D	BnaC01g29960D		BnaC01g28330D	BnaA09g47090D	BnaC04g18890D
	BnaC07g25250D	BnaA04g19370D	BnaA04g19370D	BnaC01g29970D		BnaC01g28340D	BnaA09g47100D	BnaC04g18900D
	BnaC07g25260D	BnaA04g19380D	BnaA04g19380D	BnaC01g29980D		BnaC01g28350D	BnaA09g47110D	BnaC04g18910D
	BnaC07g25270D	BnaA04g19390D	BnaA04g19390D	BnaC01g29990D		BnaC01g28360D	BnaA09g47120D	BnaC04g18920D
	BnaC07g25280D	BnaA04g19400D	BnaA04g19400D	BnaC01g30000D		BnaC01g28370D	BnaA09g47130D	BnaC04g18930D
	BnaC07g25290D	BnaA04g19410D	BnaA04g19410D	BnaC01g30010D		BnaC01g28380D	BnaA09g47140D	BnaC04g18940D
	BnaC07g25300D	BnaA04g19420D	BnaA04g19420D	BnaC01g30020D		BnaC01g28390D	BnaC01g28240D	BnaC04g18950D
	BnaC07g25310D	BnaA04g19430D	BnaA04g19430D	BnaC01g30030D		BnaC01g28400D	BnaC01g28250D	BnaC04g18960D
	BnaC07g25320D	BnaA04g19440D	BnaA04g19440D	BnaC01g30040D		BnaC01g28410D	BnaC01g28260D	BnaC04g18970D
	BnaC07g25330D	BnaA04g19450D	BnaA04g19450D	BnaC01g30050D		BnaC01g28420D	BnaC01g28270D	BnaC04g18980D
	BnaC07g25340D	BnaA04g19460D	BnaA04g19460D	BnaC01g30060D		BnaC01g28430D	BnaC01g28280D	BnaC04g18990D
	BnaC07g25350D	BnaA04g19470D	BnaA04g19470D	BnaC01g30070D		BnaC01g28440D	BnaC01g28290D	BnaC04g19000D
	BnaC07g25360D	BnaA04g19480D	BnaA04g19480D	BnaC01g30080D		BnaC01g28450D	BnaC01g28300D	BnaC04g19010D
	BnaC07g25370D	BnaA04g19490D	BnaA04g19490D	BnaC01g30090D		BnaC01g28460D	BnaC01g28310D	BnaC04g19020D
	BnaC07g25380D	BnaA04g19500D	BnaA04g19500D	BnaC01g30100D		BnaC01g28470D	BnaC01g28320D	BnaC04g19030D
	BnaC07g25390D	BnaA04g19510D	BnaA04g19510D	BnaC01g30110D		BnaC01g28480D	BnaC01g28330D	BnaC04g19040D
	BnaC07g25400D	BnaA04g19520D	BnaA04g19520D	BnaC01g30120D		BnaC01g28490D	BnaC01g28340D	BnaC04g19050D
	BnaC07g25410D	BnaA02g21700D	BnaA02g25580D	BnaC01g30130D		BnaC01g28500D	BnaC01g28350D
	BnaC07g25420D	BnaA02g21710D	BnaA02g25590D	BnaC01g30140D		BnaC01g28510D	BnaC01g28360D
	BnaC07g25430D	BnaA02g21720D	BnaA02g25600D	BnaC01g30150D		BnaC01g28520D	BnaC01g28370D
	BnaC07g25440D	BnaA02g21730D	BnaA02g25610D	BnaC01g30160D		BnaC01g28530D	BnaC01g28380D
	BnaC07g25450D	BnaA02g21740D	BnaA02g25620D	BnaC01g30170D		BnaC01g28540D	BnaC01g28390D
	BnaC07g25460D	BnaA02g21750D	BnaA02g25630D	BnaC01g30180D		BnaC01g28550D	BnaC01g28400D
	BnaC07g25470D	BnaA02g21760D	BnaA02g25640D	BnaC01g30190D		BnaC01g28560D	BnaC01g28410D
	BnaC07g25480D	BnaA02g21770D	BnaA02g25650D	BnaC01g30200D		BnaC01g28570D	BnaC01g28420D
	BnaC07g25490D	BnaA02g21780D	BnaA02g25660D	BnaC01g30210D		BnaC01g28580D	BnaC01g28430D
	BnaC07g25500D	BnaA02g21790D	BnaA02g25670D	BnaC01g30220D		BnaC01g28590D	BnaC01g28440D
	BnaC07g25510D	BnaA02g21800D	BnaA02g25680D	BnaC01g30230D		BnaC01g28600D	BnaC01g28450D
	BnaC07g25520D	BnaA02g21810D	BnaA02g25690D	BnaC01g30240D		BnaC01g28610D	BnaC01g28460D
	BnaC07g25530D	BnaA02g21820D	BnaA02g25700D	BnaC01g30250D		BnaC01g28620D	BnaC01g28470D
	BnaC07g25540D	BnaA02g21830D	BnaA02g25710D	BnaC01g30260D		BnaC01g28630D	BnaC01g28480D
	BnaC07g25550D	BnaA02g21840D	BnaA02g25720D	BnaC01g30270D		BnaC01g28640D	BnaC01g28490D
	BnaC07g25560D	BnaA02g21850D	BnaA02g25730D	BnaC01g30280D		BnaC01g28650D	BnaC01g28500D
	BnaC07g25570D	BnaA02g21860D	BnaA02g25740D	BnaC01g30290D		BnaC01g28660D	BnaC01g28510D
	BnaC07g25580D	BnaA02g21870D	BnaA02g25750D	BnaC01g30300D		BnaC01g28670D	BnaC01g28520D
	BnaC07g25590D	BnaA02g21880D	BnaA02g25760D	BnaC01g30310D		BnaC01g28680D	BnaC01g28530D
	BnaC07g25600D	BnaA02g21890D	BnaA02g25770D	BnaC01g30320D		BnaC01g28690D	BnaC01g28540D
	BnaC07g25610D	BnaA02g21900D	BnaA02g25780D	BnaC01g30330D		BnaC01g28700D	BnaC01g28550D
	BnaC07g25620D	BnaA02g21910D	BnaA02g25790D	BnaC01g30340D		BnaC01g28710D	BnaC01g28560D
	BnaC07g25630D	BnaA02g21920D	BnaA02g25800D	BnaC01g30350D		BnaC01g28720D	BnaC01g28570D
	BnaC07g25640D	BnaA02g21930D	BnaA02g25810D	BnaC01g30360D		BnaC01g28730D	BnaC01g28580D
	BnaC07g25650D	BnaA02g21940D	BnaA02g25820D	BnaC01g30370D		BnaC01g28740D	BnaC01g28590D
	BnaC07g25660D	BnaA02g21950D	BnaA02g25830D	BnaC01g30380D		BnaC01g28750D	BnaC01g28600D
	BnaC07g25670D	BnaA02g21960D	BnaA02g25840D	BnaC01g30390D		BnaC01g28760D	BnaC01g28610D
	BnaC07g25680D	BnaA02g21970D	BnaA02g25850D	BnaC01g30400D		BnaC01g28770D	BnaC01g28620D
	BnaC07g25690D	BnaA02g21980D	BnaA02g25860D	BnaC01g30410D		BnaC01g28780D	BnaC01g28630D
	BnaC07g25700D	BnaA02g21990D	BnaA02g25870D	BnaC01g30420D		BnaC01g28790D	BnaC01g28640D
	BnaC07g25710D	BnaA02g22000D	BnaA02g25880D	BnaC01g30430D		BnaC01g28800D	BnaC01g28650D
	BnaC07g25720D	BnaA02g22010D	BnaA02g25890D	BnaC01g30440D		BnaC01g28810D	BnaC01g28660D
	BnaC07g25730D	BnaA02g22020D	BnaA02g25900D	BnaC01g30450D		BnaC01g28820D	BnaC01g28670D
	BnaC07g25740D	BnaA02g22030D	BnaA02g25910D	BnaC01g30460D		BnaC01g28830D	BnaC01g28680D
	BnaC07g25750D	BnaA02g22040D	BnaA02g25920D	BnaC01g30470D		BnaC01g28840D	BnaC01g28690D
	BnaC07g25760D	BnaA02g22050D	BnaA02g25930D	BnaC01g30480D		BnaC01g28850D	BnaC01g28700D
	BnaC07g25770D	BnaA02g22060D	BnaA02g25940D	BnaC01g30490D		BnaC01g28860D	BnaC01g28710D
	BnaC07g25780D	BnaA02g22070D	BnaA02g25950D	BnaC01g30500D		BnaC01g28870D	BnaC01g28720D
	BnaC07g25790D	BnaA02g22080D	BnaA02g25960D	BnaC01g30510D		BnaC01g28880D	BnaC01g28730D
	BnaC07g25800D	BnaA02g22090D	BnaA02g25970D	BnaC01g30520D		BnaC01g28890D	BnaC01g28740D
	BnaC07g25810D	BnaA02g22100D	BnaA02g25980D	BnaC01g30530D		BnaC01g28900D	BnaC01g28750D
	BnaC07g25820D	BnaA02g22110D	BnaA02g25990D	BnaC01g30540D		BnaC01g28910D	BnaC01g28760D
	BnaC07g25830D	BnaA02g22120D	BnaA02g26000D	BnaC01g30550D		BnaC01g28920D	BnaC01g28770D
	BnaC07g25840D	BnaA02g22130D	BnaA02g26010D	BnaC01g30560D		BnaC01g28930D	BnaC01g28780D
	BnaC07g25850D	BnaA02g25580D	BnaA02g26020D	BnaC01g30570D		BnaC01g28940D	BnaC01g28790D
	BnaC07g25860D	BnaA02g25590D	BnaA02g26030D	BnaC01g30580D		BnaC01g28950D	BnaC01g28800D
	BnaC07g25870D	BnaA02g25600D	BnaA02g26040D	BnaC01g30590D		BnaC01g28960D	BnaC01g28810D
	BnaC07g25880D	BnaA02g25610D	BnaA02g26050D	BnaC01g30600D		BnaC01g28970D	BnaC01g28820D
	BnaC07g25890D	BnaA02g25620D	BnaA02g26060D	BnaC01g30610D		BnaC01g28980D	BnaC01g28830D
	BnaC07g25900D	BnaA02g25630D	BnaA02g26070D	BnaC01g30620D		BnaC01g28990D	BnaC01g28840D
	BnaC07g25910D	BnaA02g25640D	BnaA02g26080D	BnaC01g30630D		BnaC01g29000D	BnaC01g28850D
	BnaC07g25920D	BnaA02g25650D	BnaA02g26090D	BnaC01g30640D		BnaC01g29010D	BnaC01g28860D
	BnaC07g25930D	BnaA02g25660D	BnaA02g26100D	BnaC01g30650D		BnaC01g29020D	BnaC01g28870D
	BnaC07g25940D	BnaA02g25670D	BnaA02g26110D	BnaC01g30660D		BnaC01g29030D	BnaC01g28880D
	BnaC07g25950D	BnaA02g25680D	BnaA02g26120D	BnaC01g30670D		BnaC01g29040D	BnaC01g28890D
	BnaC07g25960D	BnaA02g25690D	BnaA02g26130D	BnaC01g30680D		BnaC01g29050D	BnaC01g28900D
	BnaC07g25970D	BnaA02g25700D	BnaA02g26140D	BnaC01g30690D		BnaC01g29060D	BnaC01g28910D
	BnaC07g25980D	BnaA02g25710D	BnaA02g26150D	BnaC01g30700D		BnaC01g29070D	BnaC01g28920D
	BnaC07g25990D	BnaA02g25720D	BnaA02g26160D	BnaC01g30710D		BnaC01g29080D	BnaC01g28930D
	BnaC07g26000D	BnaA02g25730D	BnaA02g26170D	BnaC01g30720D		BnaC01g29090D	BnaC01g28940D
	BnaC07g26010D	BnaA02g25740D	BnaA02g26180D	BnaC01g30730D		BnaC01g29100D	BnaC01g28950D
	BnaC07g26020D	BnaA02g25750D	BnaA02g26190D	BnaC01g30740D		BnaC01g29110D	BnaC01g28960D
	BnaC07g26030D	BnaA02g25760D	BnaA02g26200D	BnaC01g30750D		BnaC01g29120D	BnaC01g28970D
	BnaC07g26040D	BnaA02g25770D		BnaC01g30760D		BnaC01g29130D	BnaC01g28980D
	BnaC07g26050D	BnaA02g25780D		BnaC01g30770D		BnaC01g29140D	BnaC01g28990D
	BnaC07g26060D	BnaA02g25790D		BnaC01g30780D		BnaC01g29150D	BnaC01g29000D
	BnaC07g26070D	BnaA02g25800D		BnaC01g30790D		BnaC01g29160D	BnaC01g29010D
	BnaC07g26080D	BnaA02g25810D		BnaC01g30800D		BnaC01g29170D	BnaC01g29020D
	BnaC07g26090D	BnaA02g25820D		BnaC01g30810D		BnaC01g29180D	BnaC01g29030D
	BnaC07g26100D	BnaA02g25830D		BnaC01g30820D		BnaC01g29190D	BnaC01g29040D
	BnaC07g26110D	BnaA02g25840D		BnaC01g30830D		BnaC01g29200D	BnaC01g29050D
	BnaC07g26120D	BnaA02g25850D		BnaC01g30840D		BnaC01g29210D	BnaC01g29060D
	BnaC07g26130D	BnaA02g25860D		BnaC01g30850D		BnaC01g29220D	BnaC01g29070D
	BnaC07g26140D	BnaA02g25870D		BnaC01g30860D		BnaC01g29230D	BnaC01g29080D
	BnaC07g26150D	BnaA02g25880D		BnaC01g30870D		BnaC01g29240D	BnaC01g29090D
	BnaC07g26160D	BnaA02g25890D		BnaC01g30880D		BnaC01g29250D	BnaC01g29100D
	BnaC07g26170D	BnaA02g25900D		BnaC01g30890D		BnaC01g29260D	BnaC01g29110D
	BnaC07g26180D	BnaA02g25910D		BnaC01g30900D		BnaC01g29270D	BnaC01g29120D
	BnaC07g26190D	BnaA02g25920D		BnaC01g30910D		BnaC01g29280D	BnaC01g29130D
	BnaC07g26200D	BnaA02g25930D		BnaC01g30920D		BnaC01g29290D	BnaC01g29140D
	BnaC07g26210D	BnaA02g25940D		BnaC01g30930D		BnaC01g29300D	BnaC01g29150D
	BnaC07g26220D	BnaA02g25950D		BnaC01g30940D		BnaC01g29310D	BnaC01g29160D
	BnaC07g26230D	BnaA02g25960D		BnaC01g30950D		BnaC01g29320D	BnaC01g29170D
	BnaC07g26240D	BnaA02g25970D		BnaC01g30960D		BnaC01g29330D	BnaC01g29180D
	BnaC07g26250D	BnaA02g25980D		BnaC01g30970D		BnaC01g29340D	BnaC01g29190D
	BnaC07g26260D	BnaA02g25990D		BnaC01g30980D		BnaC01g29350D	BnaC01g29200D
	BnaC07g26270D	BnaA02g26000D		BnaC01g30990D		BnaC01g29360D	BnaC01g29210D
	BnaC07g26280D	BnaA02g26010D		BnaC01g31000D		BnaC01g29370D	BnaC01g29220D
	BnaC07g26290D	BnaA02g26020D		BnaC01g31010D		BnaC01g29380D	BnaC01g29230D
	BnaC07g26300D	BnaA02g26030D		BnaC01g31020D		BnaC01g29390D	BnaC01g29240D
	BnaC07g26310D	BnaA02g26040D		BnaC01g31030D		BnaC01g29400D	BnaC01g29250D
	BnaC07g26320D	BnaA02g26050D		BnaC01g31040D		BnaC01g29410D	BnaC01g29260D
	BnaC07g26330D	BnaA02g26060D		BnaC01g31050D		BnaC01g29420D	BnaC01g29270D
	BnaC07g26340D	BnaA02g26070D		BnaC01g31060D		BnaC01g29430D	BnaC01g29280D
	BnaC07g26350D	BnaA02g26080D		BnaC01g31070D		BnaC01g29440D	BnaC01g29290D
	BnaC07g26360D	BnaA02g26090D		BnaC01g31080D		BnaC01g29450D	BnaC01g29300D
		BnaA02g26100D		BnaC01g31090D		BnaC01g29460D	BnaC01g29310D
		BnaA02g26110D		BnaC01g31100D		BnaC01g29470D	BnaC01g29320D
		BnaA02g26120D		BnaC01g31110D		BnaC01g29480D	BnaC01g29330D
		BnaA02g26130D		BnaC01g31120D		BnaC01g29490D	BnaC01g29340D
		BnaA02g26140D		BnaC01g31130D		BnaC01g29500D	BnaC01g29350D
		BnaA02g26150D		BnaC01g31140D		BnaC01g29510D	BnaC01g29360D
		BnaA02g26160D		BnaC01g31150D		BnaC01g29520D	BnaC01g29370D
		BnaA02g26170D		BnaC01g31160D		BnaC01g29530D	BnaC01g29380D
		BnaA02g26180D		BnaC01g31170D		BnaC01g29540D	BnaC01g29390D
		BnaA02g26190D		BnaC01g31180D		BnaC01g29550D	BnaC01g29400D
		BnaA02g26200D		BnaC01g31190D		BnaC01g29560D	BnaC01g29410D
				BnaC01g31200D		BnaC01g29570D	BnaC01g29420D
				BnaC01g31210D		BnaC01g29580D	BnaC01g29430D
				BnaC01g31220D		BnaC01g29590D	BnaC01g29440D
				BnaC01g31230D		BnaC01g29600D	BnaC01g29450D
				BnaC01g31240D		BnaC01g29610D	BnaC01g29460D
				BnaC01g31250D		BnaC01g29620D	BnaC01g29470D
				BnaC01g31260D		BnaC01g29630D	BnaC01g29480D
				BnaC01g31270D		BnaC01g29640D	BnaC01g29490D
				BnaC01g31280D		BnaC01g29650D	BnaC01g29500D
				BnaC01g31290D		BnaC01g29660D	BnaC01g29510D
				BnaC01g31300D		BnaC01g29670D	BnaC01g29520D
				BnaC01g31310D		BnaC01g29680D	BnaC01g29530D
				BnaC01g31320D		BnaC01g29690D	BnaC01g29540D
				BnaC01g31330D		BnaC01g29700D	BnaC01g29550D
				BnaC01g31340D		BnaC01g29710D	BnaC01g29560D
				BnaC01g31350D		BnaC01g29720D	BnaC01g29570D
				BnaC01g31360D		BnaC01g29730D	BnaC01g29580D
				BnaC01g31370D		BnaC01g29740D	BnaC01g29590D
				BnaC01g31380D		BnaC01g29750D	BnaC01g29600D
				BnaC01g31390D		BnaC01g29760D	BnaC01g29610D
				BnaC01g31400D		BnaC01g29770D	BnaC01g29620D
				BnaC01g31410D		BnaC01g29780D	BnaC01g29630D
				BnaC01g31420D		BnaC01g29790D	BnaC01g29640D
				BnaC01g31430D		BnaC01g29800D	BnaC01g29650D
				BnaC01g31440D		BnaC01g29810D	BnaC01g29660D
				BnaC01g31450D		BnaC01g29820D	BnaC01g29670D
				BnaC01g31460D		BnaC01g29830D	BnaC01g29680D
				BnaC01g31470D		BnaC01g29840D	BnaC01g29690D
				BnaC01g31480D		BnaC01g29850D	BnaC01g29700D
				BnaC01g31490D		BnaC01g29860D	BnaC01g29710D
				BnaC01g31500D		BnaC01g29870D	BnaC01g29720D
				BnaC01g31510D		BnaC01g29880D	BnaC01g29730D
				BnaC01g31520D		BnaC01g29890D	BnaC01g29740D
				BnaC01g31530D		BnaC01g29900D	BnaC01g29750D
				BnaC01g31540D		BnaC01g29910D	BnaC01g29760D
				BnaC01g31550D		BnaC01g29920D	BnaC01g29770D
				BnaC01g31560D		BnaC01g29930D	BnaC01g29780D
				BnaC01g31570D		BnaC01g29940D	BnaC01g29790D
				BnaC01g31580D		BnaC01g29950D	BnaC01g29800D
				BnaC01g31590D		BnaC01g29960D	BnaC01g29810D
				BnaC01g31600D		BnaC01g29970D	BnaC01g29820D
				BnaC01g31610D		BnaC01g29980D	BnaC01g29830D
				BnaC01g31620D		BnaC01g29990D	BnaC01g29840D
				BnaC01g31630D		BnaC01g30000D	BnaC01g29850D
				BnaC01g31640D		BnaC01g30010D	BnaC01g29860D
				BnaC01g31650D		BnaC01g30020D	BnaC01g29870D
				BnaC01g31660D		BnaC01g30030D	BnaC01g29880D
				BnaC01g31670D		BnaC01g30040D	BnaC01g29890D
				BnaC01g31680D		BnaC01g30050D	BnaC01g29900D
				BnaC01g31690D		BnaC01g30060D	BnaC01g29910D
				BnaC01g31700D		BnaC01g30070D	BnaC01g29920D
				BnaC01g31710D		BnaC01g30080D	BnaC01g29930D
				BnaC01g31720D		BnaC01g30090D	BnaC01g29940D
				BnaC01g31730D		BnaC01g30100D	BnaC01g29950D
				BnaC01g31740D		BnaC01g30110D	BnaC01g29960D
				BnaC01g31750D		BnaC01g30120D	BnaC01g29970D
				BnaC01g31760D		BnaC01g30130D	BnaC01g29980D
				BnaC01g31770D		BnaC01g30140D	BnaC01g29990D
				BnaC01g31780D		BnaC01g30150D	BnaC01g30000D
				BnaC01g31790D		BnaC01g30160D	BnaC01g30010D
				BnaC01g31800D		BnaC01g30170D	BnaC01g30020D
				BnaC01g31810D		BnaC01g30180D	BnaC01g30030D
				BnaC01g31820D		BnaC01g30190D	BnaC01g30040D
				BnaC01g31830D		BnaC01g30200D	BnaC01g30050D
				BnaC01g31840D		BnaC01g30210D	BnaC01g30060D
				BnaC01g31850D		BnaC01g30220D	BnaC01g30070D
				BnaC01g31860D		BnaC01g30230D	BnaC01g30080D
				BnaC01g31870D		BnaC01g30240D	BnaC01g30090D
				BnaC01g31880D		BnaC01g30250D	BnaC01g30100D
				BnaC01g31890D		BnaC01g30260D	BnaC01g30110D
				BnaC01g31900D		BnaC01g30270D	BnaC01g30120D
				BnaC01g31910D		BnaC01g30280D	BnaC01g30130D
				BnaC01g31920D		BnaC01g30290D	BnaC01g30140D
				BnaC01g31930D		BnaC01g30300D	BnaC01g30150D
				BnaC01g31940D		BnaC01g30310D	BnaC01g30160D
				BnaC01g31950D		BnaC01g30320D	BnaC01g30170D
				BnaC01g31960D		BnaC01g30330D	BnaC01g30180D
				BnaC01g31970D		BnaC01g30340D	BnaC01g30190D
				BnaC01g31980D		BnaC01g30350D	BnaC01g30200D
				BnaC01g31990D		BnaC01g30360D	BnaC01g30210D
				BnaC01g32000D		BnaC01g30370D	BnaC01g30220D
				BnaC01g32010D		BnaC01g30380D	BnaC01g30230D
				BnaC01g32020D		BnaC01g30390D	BnaC01g30240D
				BnaC01g32030D		BnaC01g30400D	BnaC01g30250D
				BnaC01g32040D		BnaC01g30410D	BnaC01g30260D
				BnaC01g32050D		BnaC01g30420D	BnaC01g30270D
				BnaC01g32060D		BnaC01g30430D	BnaC01g30280D
				BnaC01g32070D		BnaC01g30440D	BnaC01g30290D
				BnaC01g32080D		BnaC01g30450D	BnaC01g30300D
				BnaC01g32090D		BnaC01g30460D	BnaC01g30310D
				BnaC01g32100D		BnaC01g30470D	BnaC01g30320D
				BnaC01g32110D		BnaC01g30480D	BnaC01g30330D
				BnaC01g32120D		BnaC01g30490D	BnaC01g30340D
				BnaC01g32130D		BnaC01g30500D	BnaC01g30350D
				BnaC01g32140D		BnaC01g30510D	BnaC01g30360D
				BnaC01g32150D		BnaC01g30520D	BnaC01g30370D
				BnaC01g32160D		BnaC01g30530D	BnaC01g30380D
				BnaC01g32170D		BnaC01g30540D	BnaC01g30390D
				BnaC01g32180D		BnaC01g30550D	BnaC01g30400D
				BnaC01g32190D		BnaC01g30560D	BnaC01g30410D
				BnaC01g32200D		BnaC01g30570D	BnaC01g30420D
				BnaC01g32210D		BnaC01g30580D	BnaC01g30430D
				BnaC01g32220D		BnaC01g30590D	BnaC01g30440D
				BnaC01g32230D		BnaC01g30600D	BnaC01g30450D
				BnaC01g32240D		BnaC01g30610D	BnaC01g30460D
				BnaC01g32250D		BnaC01g30620D	BnaC01g30470D
				BnaC01g32260D		BnaC01g30630D	BnaC01g30480D
				BnaC01g32270D		BnaC01g30640D	BnaC01g30490D
				BnaC01g32280D		BnaC01g30650D	BnaC01g30500D
				BnaC01g32290D		BnaC01g30660D	BnaC01g30510D
				BnaC01g32300D		BnaC01g30670D	BnaC01g30520D
				BnaC01g32310D		BnaC01g30680D	BnaC01g30530D
				BnaC01g32320D		BnaC01g30690D	BnaC01g30540D
				BnaC01g32330D		BnaC01g30700D	BnaC01g30550D
				BnaC01g32340D		BnaC01g30710D	BnaC01g30560D
				BnaC01g32350D		BnaC01g30720D	BnaC01g30570D
				BnaC01g32360D		BnaC01g30730D	BnaC01g30580D
				BnaC01g32370D		BnaC01g30740D	BnaC01g30590D
				BnaC01g32380D		BnaC01g30750D	BnaC01g30600D
				BnaC01g32390D		BnaC01g30760D	BnaC01g30610D
				BnaC01g32400D		BnaC01g30770D	BnaC01g30620D
				BnaC01g32410D		BnaC01g30780D	BnaC01g30630D
				BnaC01g32420D		BnaC01g30790D	BnaC01g30640D
				BnaC01g32430D		BnaC01g30800D	BnaC01g30650D
				BnaC01g32440D		BnaC01g30810D	BnaC01g30660D
				BnaC01g32450D		BnaC01g30820D	BnaC01g30670D
				BnaC01g32460D		BnaC01g30830D	BnaC01g30680D
				BnaC01g32470D		BnaC01g30840D	BnaC01g30690D
				BnaC01g32480D		BnaC01g30850D	BnaC01g30700D
				BnaC01g32490D		BnaC01g30860D	BnaC01g30710D
						BnaC01g30870D	BnaC01g30720D
						BnaC01g30880D	BnaC01g30730D
						BnaC01g30890D	BnaC01g30740D
						BnaC01g30900D	BnaC01g30750D
						BnaC01g30910D	BnaC01g30760D
						BnaC01g30920D	BnaC01g30770D
						BnaC01g30930D	BnaC01g30780D
						BnaC01g30940D	BnaC01g30790D
						BnaC01g30950D	BnaC01g30800D
						BnaC01g30960D	BnaC01g30810D
						BnaC01g30970D	BnaC01g30820D
						BnaC01g30980D	BnaC01g30830D
						BnaC01g30990D	BnaC01g30840D
						BnaC01g31000D	BnaC01g30850D
						BnaC01g31010D	BnaC01g30860D
						BnaC01g31020D	BnaC01g30870D
						BnaC01g31030D	BnaC01g30880D
						BnaC01g31040D	BnaC01g30890D
						BnaC01g31050D	BnaC01g30900D
						BnaC01g31060D	BnaC01g30910D
						BnaC01g31070D	BnaC01g30920D
						BnaC01g31080D	BnaC01g30930D
						BnaC01g31090D	BnaC01g30940D
						BnaC01g31100D	BnaC01g30950D
						BnaC01g31110D	BnaC01g30960D
						BnaC01g31120D	BnaC01g30970D
						BnaC01g31130D	BnaC01g30980D
						BnaC01g31140D	BnaC01g30990D
						BnaC01g31150D	BnaC01g31000D
						BnaC01g31160D	BnaC01g31010D
						BnaC01g31170D	BnaC01g31020D
						BnaC01g31180D	BnaC01g31030D
						BnaC01g31190D	BnaC01g31040D
						BnaC01g31200D	BnaC01g31050D
						BnaC01g31210D	BnaC01g31060D
						BnaC01g31220D	BnaC01g31070D
						BnaC01g31230D	BnaC01g31080D
						BnaC01g31240D	BnaC01g31090D
						BnaC01g31250D	BnaC01g31100D
						BnaC01g31260D	BnaC01g31110D
						BnaC01g31270D	BnaC01g31120D
						BnaC01g31280D	BnaC01g31130D
						BnaC01g31290D	BnaC01g31140D
						BnaC01g31300D	BnaC01g31150D
						BnaC01g31310D	BnaC01g31160D
						BnaC01g31320D	BnaC01g31170D
						BnaC01g31330D	BnaC01g31180D
						BnaC01g31340D	BnaC01g31190D
						BnaC01g31350D	BnaC01g31200D
						BnaC01g31360D	BnaC01g31210D
						BnaC01g31370D	BnaC01g31220D
						BnaC01g31380D	BnaC01g31230D
						BnaC01g31390D	BnaC01g31240D
						BnaC01g31400D	BnaC01g31250D
						BnaC01g31410D	BnaC01g31260D
						BnaC01g31420D	BnaC01g31270D
						BnaC01g31430D	BnaC01g31280D
						BnaC01g31440D	BnaC01g31290D
						BnaC01g31450D	BnaC01g31300D
						BnaC01g31460D	BnaC01g31310D
						BnaC01g31470D	BnaC01g31320D
						BnaC01g31480D	BnaC01g31330D
						BnaC01g31490D	BnaC01g31340D
						BnaC01g31500D	BnaC01g31350D
						BnaC01g31510D	BnaC01g31360D
						BnaC01g31520D	BnaC01g31370D
						BnaC01g31530D	BnaC01g31380D
						BnaC01g31540D	BnaC01g31390D
						BnaC01g31550D	BnaC01g31400D
						BnaC01g31560D	BnaC01g31410D
						BnaC01g31570D	BnaC01g31420D
						BnaC01g31580D	BnaC01g31430D
						BnaC01g31590D	BnaC01g31440D
						BnaC01g31600D	BnaC01g31450D
						BnaC01g31610D	BnaC01g31460D
						BnaC01g31620D	BnaC01g31470D
						BnaC01g31630D	BnaC01g31480D
						BnaC01g31640D	BnaC01g31490D
						BnaC01g31650D	BnaC01g31500D
						BnaC01g31660D	BnaC01g31510D
						BnaC01g31670D	BnaC01g31520D
						BnaC01g31680D	BnaC01g31530D
						BnaC01g31690D	BnaC01g31540D
						BnaC01g31700D	BnaC01g31550D
						BnaC01g31710D	BnaC01g31560D
						BnaC01g31720D	BnaC01g31570D
						BnaC01g31730D	BnaC01g31580D
						BnaC01g31740D	BnaC01g31590D
						BnaC01g31750D	BnaC01g31600D
						BnaC01g31760D	BnaC01g31610D
						BnaC01g31770D	BnaC01g31620D
						BnaC01g31780D	BnaC01g31630D
						BnaC01g31790D	BnaC01g31640D
						BnaC01g31800D	BnaC01g31650D
						BnaC01g31810D	BnaC01g31660D
						BnaC01g31820D	BnaC01g31670D
						BnaC01g31830D	BnaC01g31680D
						BnaC01g31840D	BnaC01g31690D
						BnaC01g31850D	BnaC01g31700D
						BnaC01g31860D	BnaC01g31710D
						BnaC01g31870D	BnaC01g31720D
						BnaC01g31880D	BnaC01g31730D
						BnaC01g31890D	BnaC01g31740D
						BnaC01g31900D	BnaC01g31750D
						BnaC01g31910D	BnaC01g31760D
						BnaC01g31920D	BnaC01g31770D
						BnaC01g31930D	BnaC01g31780D
						BnaC01g31940D	BnaC01g31790D
						BnaC01g31950D	BnaC01g31800D
						BnaC01g31960D	BnaC01g31810D
						BnaC01g31970D	BnaC01g31820D
						BnaC01g31980D	BnaC01g31830D
						BnaC01g31990D	BnaC01g31840D
						BnaC01g32000D	BnaC01g31850D
						BnaC01g32010D	BnaC01g31860D
						BnaC01g32020D	BnaC01g31870D
						BnaC01g32030D	BnaC01g31880D
						BnaC01g32040D	BnaC01g31890D
						BnaC01g32050D	BnaC01g31900D
						BnaC01g32060D	BnaC01g31910D
						BnaC01g32070D	BnaC01g31920D
						BnaC01g32080D	BnaC01g31930D
						BnaC01g32090D	BnaC01g31940D
						BnaC01g32100D	BnaC01g31950D
						BnaC01g32110D	BnaC01g31960D
						BnaC01g32120D	BnaC01g31970D
						BnaC01g32130D	BnaC01g31980D
						BnaC01g32140D	BnaC01g31990D
						BnaC01g32150D	BnaC01g32000D
						BnaC01g32160D	BnaC01g32010D
						BnaC01g32170D	BnaC01g32020D
						BnaC01g32180D	BnaC01g32030D
						BnaC01g32190D	BnaC01g32040D
						BnaC01g32200D	BnaC01g32050D
						BnaC01g32210D	BnaC01g32060D
						BnaC01g32220D	BnaC01g32070D
						BnaC01g32230D	BnaC01g32080D
						BnaC01g32240D	BnaC01g32090D
						BnaC01g32250D	BnaC01g32100D
						BnaC01g32260D	BnaC01g32110D
						BnaC01g32270D	BnaC01g32120D
						BnaC01g32280D	BnaC01g32130D
						BnaC01g32290D	BnaC01g32140D
						BnaC01g32300D	BnaC01g32150D
						BnaC01g32310D	BnaC01g32160D
						BnaC01g32320D	BnaC01g32170D
						BnaC01g32330D	BnaC01g32180D
						BnaC01g32340D	BnaC01g32190D
						BnaC01g32350D	BnaC01g32200D
						BnaC01g32360D	BnaC01g32210D
						BnaC01g32370D	BnaC01g32220D
						BnaC01g32380D	BnaC01g32230D
						BnaC01g32390D	BnaC01g32240D
						BnaC01g32400D	BnaC01g32250D
						BnaC01g32410D	BnaC01g32260D
						BnaC01g32420D	BnaC01g32270D
						BnaC01g32430D	BnaC01g32280D
						BnaC01g32440D	BnaC01g32290D
						BnaC01g32450D	BnaC01g32300D
						BnaC01g32460D	BnaC01g32310D
						BnaC01g32470D	BnaC01g32320D
						BnaC01g32480D	BnaC01g32330D
						BnaC01g32490D	BnaC01g32340D
						BnaA02g21700D	BnaC01g32350D
						BnaA02g21710D	BnaC01g32360D
						BnaA02g21720D	BnaC01g32370D
						BnaA02g21730D	BnaC01g32380D
						BnaA02g21740D	BnaC01g32390D
						BnaA02g21750D	BnaC01g32400D
						BnaA02g21760D	BnaC01g32410D
						BnaA02g21770D	BnaC01g32420D
						BnaA02g21780D	BnaC01g32430D
						BnaA02g21790D	BnaC01g32440D
						BnaA02g21800D	BnaC01g32450D
						BnaA02g21810D	BnaC01g32460D
						BnaA02g21820D	BnaC01g32470D
						BnaA02g21830D	BnaC01g32480D
						BnaA02g21840D	BnaC01g32490D
						BnaA02g21850D	BnaC04g16480D
						BnaA02g21860D	BnaC04g16490D
						BnaA02g21870D	BnaC04g16500D
						BnaA02g21880D	BnaC04g16510D
						BnaA02g21890D	BnaC04g16520D
						BnaA02g21900D	BnaC04g16530D
						BnaA02g21910D	BnaC04g16540D
						BnaA02g21920D	BnaC04g16550D
						BnaA02g21930D	BnaC04g16560D
						BnaA02g21940D	BnaC04g16570D
						BnaA02g21950D	BnaC04g16580D
						BnaA02g21960D	BnaC04g16590D
						BnaA02g21970D	BnaC04g16600D
						BnaA02g21980D	BnaC04g16610D
						BnaA02g21990D	BnaC04g16620D
						BnaA02g22000D	BnaC04g16630D
						BnaA02g22010D	BnaC04g16640D
						BnaA02g22020D	BnaC04g16650D
						BnaA02g22030D	BnaC04g16660D
						BnaA02g22040D	BnaC04g16670D
						BnaA02g22050D	BnaC04g16680D
						BnaA02g22060D	BnaC04g16690D
						BnaA02g22070D	BnaC04g16700D
						BnaA02g22080D	BnaC04g16710D
						BnaA02g22090D	BnaC04g16720D
						BnaA02g22100D	BnaC04g16730D
						BnaA02g22110D	BnaC04g16740D
						BnaA02g22120D	BnaC04g16750D
						BnaA02g22130D	BnaC04g16760D
						BnaA02g32230D	BnaC04g16770D
						BnaA02g32240D	BnaC04g16780D
						BnaA02g32250D	BnaC04g16790D
						BnaA02g32260D	BnaC04g16800D
						BnaA02g32270D	BnaC04g16810D
						BnaA02g32280D	BnaC04g16820D
						BnaA02g32290D	BnaC04g16830D
						BnaA02g32300D	BnaC04g16840D
						BnaA02g32310D	BnaC04g16850D
						BnaA02g32320D	BnaC04g16860D
						BnaA02g32330D	BnaC04g16870D
						BnaA02g32340D	BnaC04g16880D
						BnaA02g32350D	BnaC04g16890D
						BnaA02g32360D	BnaC04g16900D
						BnaA02g32370D	BnaC04g16910D
						BnaA02g32380D	BnaC04g16920D
						BnaA02g32390D	BnaC04g16930D
						BnaA02g32400D	BnaC04g16940D
						BnaA02g32410D	BnaC04g16950D
						BnaA02g32420D	BnaC04g16960D
						BnaA02g32430D	BnaC04g16970D
						BnaA02g32440D	BnaC04g16980D
						BnaA02g32450D	BnaC04g16990D
						BnaA02g32460D	BnaC04g17000D
						BnaA02g32470D	BnaC04g17010D
						BnaA02g32480D	BnaC04g17020D
						BnaA02g32490D	BnaC04g17030D
						BnaA02g32500D	BnaC04g17040D
						BnaA02g32510D	BnaC04g17050D
						BnaA02g32520D	BnaC04g17060D
						BnaA02g32530D	BnaC04g17070D
						BnaA02g32540D	BnaC04g17080D
						BnaA02g32550D	BnaC04g17090D
						BnaA02g32560D	BnaC04g17100D
						BnaA02g32570D	BnaC04g17110D
						BnaA02g32580D	BnaC04g17120D
						BnaA02g32590D	BnaC04g17130D
						BnaA02g32600D	BnaC04g17140D
						BnaA02g32610D	BnaC04g17150D
						BnaA02g32620D	BnaC04g17160D
						BnaA02g32630D	BnaC04g17170D
						BnaA02g32640D	BnaC04g17180D
						BnaA02g32650D	BnaC04g17190D
						BnaA02g32660D	BnaC04g17200D
						BnaA02g32670D	BnaC04g17210D
						BnaA02g32680D	BnaC04g17220D
						BnaA02g32690D	BnaC04g17230D
						BnaA02g32700D	BnaC04g17240D
						BnaA02g32710D	BnaC04g17250D
						BnaA02g32720D	BnaC04g17260D
						BnaA02g32730D	BnaC04g17270D
						BnaA02g32740D	BnaC04g17280D
						BnaA02g32750D	BnaC04g17290D
						BnaA02g32760D	BnaC04g17300D
						BnaA02g32770D	BnaC04g17310D
						BnaA02g32780D	BnaC04g17320D
						BnaA02g32790D	BnaC04g17330D
						BnaA02g32800D	BnaC04g17340D
						BnaA02g32810D	BnaC04g17350D
						BnaA02g32820D	BnaC04g17360D
						BnaA02g32830D	BnaC04g17370D
						BnaA02g32840D	BnaC04g17380D
						BnaA02g32850D	BnaC04g17390D
						BnaA02g32860D	BnaC04g17400D
						BnaA02g32870D	BnaC04g17410D
						BnaA02g32880D	BnaC04g17420D
						BnaA02g32890D	BnaC04g17430D
						BnaA02g32900D	BnaC04g17440D
						BnaA02g32910D	BnaC04g17450D
						BnaA02g32920D	BnaC04g17460D
						BnaA02g32930D	BnaC04g17470D
						BnaA02g32940D	BnaC04g17480D
						BnaA02g32950D	BnaC04g17490D
						BnaA02g32960D	BnaC04g17500D
						BnaA02g32970D	BnaC04g17510D
						BnaA02g32980D	BnaC04g17520D
						BnaA03g12320D	BnaC04g17530D
						BnaA03g12330D	BnaC04g17540D
						BnaA03g12340D	BnaC04g17550D
						BnaA03g12350D	BnaC04g17560D
						BnaA03g12360D	BnaC04g17570D
						BnaA03g12370D	BnaC04g17580D
						BnaA03g12380D	BnaC04g17590D
						BnaA03g12390D	BnaC04g17600D
						BnaA03g12400D	BnaC04g17610D
						BnaA03g12410D	BnaC04g17620D
						BnaA03g12420D	BnaC04g17630D
						BnaA03g12430D	BnaC04g17640D
						BnaA03g12440D	BnaC04g17650D
						BnaA03g12450D	BnaC04g17660D
						BnaA03g12460D	BnaC04g17670D
						BnaA03g12470D	BnaC04g17680D
						BnaA03g12480D	BnaC04g17690D
						BnaA03g12490D	BnaC04g17700D
						BnaA03g12500D	BnaC04g17710D
						BnaA03g12510D	BnaC04g17720D
						BnaA03g12520D	BnaC04g17730D
						BnaA03g12530D	BnaC04g17740D
						BnaA03g12540D	BnaC04g17750D
						BnaA03g12550D	BnaC04g17760D
						BnaA03g12560D	BnaC04g17770D
						BnaA03g12570D	BnaC04g17780D
						BnaA03g12580D	BnaC04g17790D
						BnaA03g12590D	BnaC04g17800D
						BnaA03g12600D	BnaC04g17810D
						BnaA03g12610D	BnaC04g17820D
						BnaA03g12620D	BnaC04g17830D
						BnaA03g12630D	BnaC04g17840D
						BnaA03g12640D	BnaC04g17850D
						BnaA03g12650D	BnaC04g17860D
						BnaA03g12660D	BnaC04g17870D
						BnaA03g12670D	BnaC04g17880D
						BnaA03g12680D	BnaC04g17890D
						BnaA03g12690D	BnaC04g17900D
						BnaA03g12700D	BnaC04g17910D
						BnaA03g12710D	BnaC04g17920D
						BnaA03g12720D	BnaC04g17930D
						BnaA03g12730D	BnaC04g17940D
						BnaA03g12740D	BnaC04g17950D
						BnaA03g12750D	BnaC04g17960D
						BnaA03g12760D	BnaC04g17970D
						BnaA03g12770D	BnaC04g17980D
						BnaA03g12780D	BnaC04g17990D
						BnaA03g12790D	BnaC04g18000D
						BnaA03g12800D	BnaC04g18010D
						BnaA03g12810D	BnaC04g18020D
						BnaA03g12820D	BnaC04g18030D
						BnaA03g12830D	BnaC04g18040D
						BnaA03g12840D	BnaC04g18050D
						BnaA03g12850D	BnaC04g18060D
						BnaA03g12860D	BnaC04g18070D
						BnaA03g12870D	BnaC04g18080D
						BnaA03g12880D	BnaC04g18090D
						BnaA03g12890D	BnaC04g18100D
						BnaA03g12900D	BnaC04g18110D
						BnaA03g12910D	BnaC04g18120D
						BnaA03g12920D	BnaC04g18130D
						BnaA03g12930D	BnaC04g18140D
						BnaA03g12940D	BnaC04g18150D
						BnaA03g12950D	BnaC04g18160D
						BnaA03g12960D	BnaC04g18170D
						BnaA03g12970D	BnaC04g18180D
						BnaA03g12980D	BnaC04g18190D
						BnaA03g12990D	BnaC04g18200D
						BnaA03g13000D	BnaC04g18210D
						BnaA03g13010D	BnaC04g18220D
						BnaA03g13020D	BnaC04g18230D
						BnaA03g13030D	BnaC04g18240D
						BnaA03g13040D	BnaC04g18250D
						BnaA03g13050D	BnaC04g18260D
						BnaA03g13060D	BnaC04g18270D
						BnaA03g13070D	BnaC04g18280D
						BnaA03g13080D	BnaC04g18290D
						BnaA03g13090D	BnaC04g18300D
						BnaA03g13100D	BnaC04g18310D
						BnaA03g13110D	BnaC04g18320D
						BnaA03g13120D	BnaC04g18330D
						BnaA03g13130D	BnaC04g18340D
						BnaA03g13140D	BnaC04g18350D
						BnaA03g13150D	BnaC04g18360D
						BnaA03g13160D	BnaC04g18370D
						BnaA03g13170D	BnaC04g18380D
						BnaA03g13180D	BnaC04g18390D
						BnaA03g13190D	BnaC04g18400D
						BnaA03g13200D	BnaC04g18410D
						BnaA03g13210D	BnaC04g18420D
						BnaA03g13220D	BnaC04g18430D
						BnaA03g13230D	BnaC04g18440D
						BnaA03g13240D	BnaC04g18450D
						BnaA03g13250D	BnaC04g18460D
						BnaA03g13260D	BnaC04g18470D
						BnaA03g13270D	BnaC04g18480D
						BnaA03g13280D	BnaC04g18490D
						BnaA03g13290D	BnaC04g18500D
						BnaA03g13300D	BnaC04g18510D
						BnaA03g13310D	BnaC04g18520D
						BnaA03g13320D	BnaC04g18530D
						BnaA03g13330D	BnaC04g18540D
						BnaA03g13340D	BnaC04g18550D
						BnaA03g13350D	BnaC04g18560D
						BnaA03g13360D	BnaC04g18570D
						BnaA03g13370D	BnaC04g18580D
						BnaA03g13380D	BnaC04g18590D
						BnaA03g13390D	BnaC04g18600D
						BnaA03g13400D	BnaC04g18610D
						BnaA03g13410D	BnaC04g18620D
						BnaA03g13420D	BnaC04g18630D
						BnaA03g13430D	BnaC04g18640D
						BnaA03g13440D	BnaC04g18650D
						BnaA03g13450D	BnaC04g18660D
						BnaA03g13460D	BnaC04g18670D
						BnaA03g13470D	BnaC04g18680D
						BnaA03g13480D	BnaC04g18690D
						BnaA03g13490D	BnaC04g18700D
						BnaA03g13500D	BnaC04g18710D
						BnaA03g13510D	BnaC04g18720D
						BnaA03g13520D	BnaC04g18730D
						BnaA03g13530D	BnaC04g18740D
						BnaA03g13540D	BnaC04g18750D
						BnaA03g13550D	BnaC04g18760D
						BnaA03g13560D	BnaC04g18770D
						BnaA03g13570D	BnaC04g18780D
						BnaA03g13580D	BnaC04g18790D
						BnaA03g13590D	BnaC04g18800D
						BnaA03g13600D	BnaC04g18810D
						BnaA03g13610D	BnaC04g18820D
						BnaA03g13620D	BnaC04g18830D
							BnaC04g18840D
							BnaC04g18850D
							BnaC04g18860D
							BnaC04g18870D
							BnaC04g18880D
							BnaC04g18890D
							BnaC04g18900D
							BnaC04g18910D
							BnaC04g18920D
							BnaC04g18930D
							BnaC04g18940D
							BnaC04g18950D
							BnaC04g18960D
							BnaC04g18970D
							BnaC04g18980D
							BnaC04g18990D
							BnaC04g19000D
							BnaC04g19010D
							BnaC04g19020D
							BnaC04g19030D
							BnaC04g19040D
							BnaC04g19050D

## Sheet: Table S5
Table S5: GO enrichment results of candidate genes associated with photosynthetic traits.
GO_ID	Term	Category	ListHits	Pvalue	-log10Pvalue	Genes
GO:0004298	threonine-type endopeptidase activity	Molecular function	6	3.17222e-05	4.49864	BnaC04g17530D,BnaC04g16550D,BnaC04g17110D,BnaC04g18910D,BnaC04g18160D,
GO:0070003	threonine-type peptidase activity	Molecular function	5	3.17222e-05	4.49864	BnaC04g17530D,BnaC04g16550D,BnaC04g17110D,BnaC04g18910D,BnaC04g18160D,
GO:0003682	chromatin binding	Molecular function	4	0.00413241	2.3838	BnaA03g12400D,BnaC07g24710D,BnaA02g26180D,BnaC07g25380D,BnaA02g25620D,BnaA07g22240D,BnaA03g12550D,BnaA07g22130D,BnaC07g25960D,BnaA09g00080D,BnaA03g12580D,BnaA03g12690D,BnaA07g21200D,BnaA07g20350D,BnaC07g25120D,BnaA07g20440D,BnaA02g25910D,
GO:0044877	protein-containing complex binding	Molecular function	3	0.00655474	2.18344	BnaA03g12400D,BnaC07g24710D,BnaA02g26180D,BnaC07g25380D,BnaA02g25620D,BnaA07g22240D,BnaA03g12550D,BnaA07g22130D,BnaC07g25960D,BnaA09g00080D,BnaA03g12580D,BnaA03g12690D,BnaA07g21200D,BnaA07g20350D,BnaC07g25120D,BnaA07g20440D,BnaA02g25910D,
GO:0005515	protein binding	Molecular function	3	0.0122837	1.91067	BnaA04g18000D,BnaA04g18230D,BnaA04g18460D,BnaA04g19330D,BnaC04g17970D,BnaC04g17860D,BnaA04g19220D,BnaA04g17910D,BnaA04g19110D,BnaA04g18670D,BnaA04g18790D,BnaC04g17990D,BnaC04g18630D,BnaA04g18110D,BnaC04g19010D,BnaC04g17660D,BnaA04g17940D,BnaA04g18920D,BnaA04g19370D,BnaC04g17210D,BnaA04g18280D,BnaC04g17100D,BnaC04g17330D,BnaA04g18930D,BnaA04g18170D,BnaA04g17920D,BnaC04g17680D,BnaA04g18480D,BnaA04g…
GO:0009055	electron transfer activity	Molecular function	2	0.0135809	1.86707	BnaC07g24280D,BnaA02g26170D,BnaC04g16670D,BnaC07g24390D,BnaA04g18680D,BnaC07g24520D,BnaC07g24400D,BnaC07g24510D,BnaC07g25950D,BnaC07g25290D,BnaC04g17240D,BnaC04g16810D,BnaC07g24430D,BnaC07g24420D,BnaC07g25350D,BnaA04g19300D,BnaC04g18700D,BnaC04g16980D,
GO:0005506	iron ion binding	Molecular function	8	0.0199309	1.70047	BnaA03g12610D,BnaA07g21820D,BnaA07g19600D,BnaC07g24390D,BnaA07g22160D,BnaA07g20840D,BnaC07g24520D,BnaC07g24400D,BnaC07g24510D,BnaC07g25950D,BnaA03g12650D,BnaC07g25290D,BnaA03g12640D,BnaC07g24430D,BnaC07g24420D,BnaA03g13370D,BnaC07g25120D,
GO:0043167	ion binding	Molecular function	4	0.0201373	1.696	BnaC07g25050D,BnaA07g20970D,BnaC07g25170D,BnaA07g20850D,BnaA07g19970D,BnaC07g26150D,BnaA03g12630D,BnaC07g24600D,BnaA02g26190D,BnaA07g19850D,BnaA02g25970D,BnaC07g24940D,BnaA07g22180D,BnaC07g25160D,BnaA07g20630D,BnaC07g26140D,BnaA07g22030D,BnaC07g25030D,BnaA07g19610D,BnaA03g12950D,BnaA02g25960D,BnaA07g21700D,BnaA07g19190D,BnaA07g21050D,BnaA07g21280D,BnaC07g26130D,BnaC07g26360D,BnaA03g12610D,BnaA07g…
GO:0004553	hydrolase activity, hydrolyzing O-glycosyl compounds	Molecular function	5	0.0208304	1.6813	BnaC04g18190D,BnaA04g18560D,BnaA04g18570D,BnaA04g18140D,BnaA04g18150D,
GO:0097159	organic cyclic compound binding	Molecular function	3	0.0256591	1.59076	BnaC07g25050D,BnaC07g25280D,BnaA07g20970D,BnaA03g12970D,BnaC07g25170D,BnaA03g13080D,BnaA07g20850D,BnaA07g19970D,BnaC07g26150D,BnaA03g12400D,BnaA03g12630D,BnaC07g24600D,BnaA02g26190D,BnaC07g25800D,BnaA07g19850D,BnaA02g25970D,BnaA07g21500D,BnaC07g24940D,BnaC07g24710D,BnaA07g22180D,BnaC07g25160D,BnaA07g20630D,BnaC07g26140D,BnaA07g21610D,BnaC07g25030D,BnaC07g25490D,BnaA02g26180D,BnaA07g19610D,BnaA07g…

## Sheet: Table S6
Table S6: GO enrichment results of candidate genes associated with chlorophyll content.
GO_ID	Term	Category	ListHits	Pvalue	-log10Pvalue	Genes
GO:0004298	xenobiotic transmembrane transporter activity	Molecular function	9	0.000146163	3.83516	BnaC01g30620D,BnaC01g30600D,BnaC01g31860D,BnaC01g29980D,BnaC01g31840D,BnaC01g30610D,BnaA09g14730D,BnaC01g29750D,BnaC01g31850D,
GO:0070003	sulfotransferase activity	Molecular function	6	0.0004266	3.36998	BnaA09g14870D,BnaC01g28850D,BnaA09g14880D,BnaA09g14840D,BnaA09g15810D,BnaA09g14900D,
GO:0003682	antiporter activity	Molecular function	9	0.000792075	3.10123	BnaC01g30620D,BnaC01g30600D,BnaC01g31860D,BnaC01g29980D,BnaC01g31840D,BnaC01g30610D,BnaA09g14730D,BnaC01g29750D,BnaC01g31850D,
GO:0044877	threonine-type endopeptidase activity	Molecular function	5	0.00116639	2.93315	BnaC01g31710D,BnaA09g15700D,BnaA09g16030D,BnaA09g15380D,BnaC01g30260D,
GO:0005515	threonine-type peptidase activity	Molecular function	5	0.00116639	2.93315	BnaC01g31710D,BnaA09g15700D,BnaA09g16030D,BnaA09g15380D,BnaC01g30260D,
GO:0009055	transferase activity, transferring sulphur-containing groups	Molecular function	6	0.00128759	2.89022	BnaA09g14870D,BnaC01g28850D,BnaA09g14880D,BnaA09g14840D,BnaA09g15810D,BnaA09g14900D,
GO:0005506	ADP binding	Molecular function	11	0.00225609	2.64664	BnaC01g29260D,BnaA09g14560D,BnaA04g11180D,BnaA09g14420D,BnaA09g14680D,BnaA04g11150D,BnaC01g28360D,BnaA04g11350D,BnaA04g11170D,BnaA09g16680D,BnaC01g31430D,
GO:0043167	protein-disulfide reductase activity	Molecular function	10	0.00425723	2.37087	BnaA07g16020D,BnaA04g10160D,BnaC01g32100D,BnaA04g10340D,BnaC01g29790D,BnaA09g16230D,BnaA04g10350D,BnaA04g10240D,BnaA09g15370D,BnaA09g14480D,
GO:0004553	disulfide oxidoreductase activity	Molecular function	10	0.00547199	2.26185	BnaA07g16020D,BnaA04g10160D,BnaC01g32100D,BnaA04g10340D,BnaC01g29790D,BnaA09g16230D,BnaA04g10350D,BnaA04g10240D,BnaA09g15370D,BnaA09g14480D,
GO:0097159	secondary active transmembrane transporter activity	Molecular function	9	0.00620128	2.20752	BnaC01g30620D,BnaC01g30600D,BnaC01g31860D,BnaC01g29980D,BnaC01g31840D,BnaC01g30610D,BnaA09g14730D,BnaC01g29750D,BnaC01g31850D,

## Sheet: Table S7
Table S7: GO enrichment results of candidate genes associated with leaf area.
GO_ID	Term	Category	ListHits	Pvalue	-log10Pvalue	Genes
GO:0031127	alpha-(1,2)-fucosyltransferase activity	Molecular function	7	6.74535e-07	6.171	BnaA09g45810D,BnaA09g45820D,BnaA09g45830D,BnaA09g45840D,BnaA09g45850D,
GO:0008107	galactoside 2-alpha-L-fucosyltransferase activity	Molecular function	8	6.74535e-07	6.171	BnaA09g45810D,BnaA09g45820D,BnaA09g45830D,BnaA09g45840D,BnaA09g45850D,
GO:0008417	fucosyltransferase activity	Molecular function	6	1.88558e-06	5.72455	BnaA09g45810D,BnaA09g45820D,BnaA09g45830D,BnaA09g45840D,BnaA09g45850D,
GO:0020037	heme binding	Molecular function	5	0.000531104	3.27482	BnaA09g46650D,BnaA09g46660D,BnaA09g46570D,BnaA09g46580D,BnaA09g42650D,BnaA09g45190D,BnaA09g42100D,BnaA09g42330D,BnaA09g42660D,BnaA09g42120D,BnaA09g42110D,BnaA09g42340D,BnaA09g46620D,BnaA09g46860D,BnaA09g46630D,
GO:0046906	tetrapyrrole binding	Molecular function	4	0.000617809	3.20915	BnaA09g46650D,BnaA09g46660D,BnaA09g46570D,BnaA09g46580D,BnaA09g42650D,BnaA09g45190D,BnaA09g42100D,BnaA09g42330D,BnaA09g42660D,BnaA09g42120D,BnaA09g42110D,BnaA09g42340D,BnaA09g46620D,BnaA09g46860D,BnaA09g46630D,
GO:0005506	iron ion binding	Molecular function	8	0.00163585	2.78626	BnaA09g46650D,BnaA09g46660D,BnaA09g46570D,BnaA09g45010D,BnaA09g46580D,BnaA09g45190D,BnaA09g42100D,BnaA09g42330D,BnaA09g42120D,BnaA09g42110D,BnaA09g42340D,BnaA09g46620D,BnaA09g46860D,BnaA09g46630D,
GO:0008238	exopeptidase activity	Molecular function	5	0.00406654	2.39078	BnaA09g46410D,BnaA09g41720D,BnaA09g42290D,BnaA09g41730D,BnaA09g45300D,
GO:0004518	nuclease activity	Molecular function	5	0.0121502	1.91542	BnaA09g45670D,BnaA09g45680D,BnaA09g45690D,BnaA09g46020D,BnaA09g45960D,
GO:0009055	electron transfer activity	Molecular function	2	0.0133309	1.87514	BnaA09g46650D,BnaA09g46660D,BnaA09g46570D,BnaA09g41740D,BnaA09g46580D,BnaA09g45190D,BnaA09g42100D,BnaA09g42330D,BnaA09g42120D,BnaA09g42110D,BnaA09g42340D,BnaA09g46620D,BnaA09g46860D,BnaA09g46630D,
GO:0097159	organic cyclic compound binding	Molecular function	3	0.0174252	1.75882	BnaA09g45320D,BnaA09g45550D,BnaA09g46530D,BnaA09g44690D,BnaA09g45430D,BnaA09g42040D,BnaA09g42380D,BnaA09g45670D,BnaA09g42030D,BnaA09g44340D,BnaA09g46650D,BnaA09g45340D,BnaA09g46780D,BnaA09g44250D,BnaA09g45680D,BnaA09g46660D,BnaA09g44370D,BnaA09g45350D,BnaA09g46790D,BnaA09g44240D,BnaA09g44470D,BnaA09g45690D,BnaA09g46440D,BnaA09g44130D,BnaA09g44590D,BnaA09g44910D,BnaA09g46340D,BnaA09g46570D,BnaA09g…

## Sheet: Table S8
Table S8: GO enrichment results of candidate genes associated with petiole angle.
GO_ID	Term	Category	ListHits	Pvalue	-log10Pvalue	Genes
GO:0042910	xenobiotic transmembrane transporter activity	Molecular function	4	2.98414e-05	4.52518	BnaC01g30610D,BnaC01g30620D,BnaC01g30600D,BnaC01g31860D,BnaC01g29750D,BnaC01g29980D,BnaC01g31840D,BnaC01g31850D,
GO:0015297	antiporter activity	Molecular function	6	0.000150509	3.82244	BnaC01g30610D,BnaC01g30620D,BnaC01g30600D,BnaC01g31860D,BnaC01g29750D,BnaC01g29980D,BnaC01g31840D,BnaC01g31850D,
GO:0022804	active transmembrane transporter activity	Molecular function	4	0.000913968	3.03907	BnaC01g31340D,BnaC01g28380D,BnaC01g30610D,BnaC01g30620D,BnaA03g38140D,BnaC01g30600D,BnaC01g31860D,BnaC01g29750D,BnaC01g29980D,BnaC01g31840D,BnaC01g31850D,BnaC01g32200D,
GO:0015291	secondary active transmembrane transporter activity	Molecular function	5	0.00114712	2.94039	BnaC01g30610D,BnaC01g30620D,BnaC01g30600D,BnaC01g31860D,BnaC01g29750D,BnaC01g29980D,BnaC01g31840D,BnaC01g31850D,
GO:0032553	ribonucleotide binding	Molecular function	6	0.00550953	2.25889	BnaA03g37930D,BnaC01g28700D,BnaA03g38160D,BnaA05g25720D,BnaC01g32240D,BnaC01g29490D,BnaC01g29260D,BnaA05g25830D,BnaC01g28920D,BnaC01g29480D,BnaC01g31340D,BnaA03g37960D,BnaC01g28380D,BnaA05g25510D,BnaA05g25740D,BnaC01g32220D,BnaC01g32150D,BnaA03g38230D,BnaA05g25480D,BnaC01g28250D,BnaC01g28360D,BnaA03g38130D,BnaC01g28350D,BnaC01g32140D,BnaC01g28570D,BnaC01g30070D,BnaA05g25810D,BnaA05g25330D,BnaC01g…
GO:0097367	carbohydrate derivative binding	Molecular function	3	0.0072447	2.13998	BnaA03g37930D,BnaC01g28700D,BnaA03g38160D,BnaA05g25720D,BnaC01g32240D,BnaC01g29490D,BnaC01g29260D,BnaA05g25830D,BnaC01g28920D,BnaC01g29480D,BnaC01g31340D,BnaA03g37960D,BnaC01g28380D,BnaA05g25510D,BnaA05g25740D,BnaC01g32220D,BnaC01g32150D,BnaA03g38230D,BnaA05g25480D,BnaC01g28250D,BnaC01g28360D,BnaA03g38130D,BnaC01g28350D,BnaC01g32140D,BnaC01g28570D,BnaC01g30070D,BnaA05g25810D,BnaA05g25330D,BnaC01g…
GO:0016874	ligase activity	Molecular function	3	0.00825536	2.08326	BnaA03g37930D,BnaA03g37290D,BnaC01g32240D,BnaC01g32360D,BnaA05g25810D,BnaA05g25590D,BnaA03g37870D,BnaC01g28830D,BnaA03g37430D,
GO:0016881	acid-amino acid ligase activity	Molecular function	5	0.0111324	1.95341	BnaA03g37930D,BnaC01g32240D,BnaC01g32360D,BnaC01g28830D,BnaA03g37430D,
GO:0032559	adenyl ribonucleotide binding	Molecular function	8	0.01131	1.94654	BnaA03g37930D,BnaC01g28700D,BnaA03g38160D,BnaA05g25720D,BnaC01g32240D,BnaC01g29490D,BnaC01g29260D,BnaA05g25830D,BnaC01g28920D,BnaC01g29480D,BnaC01g31340D,BnaA03g37960D,BnaC01g28380D,BnaA05g25510D,BnaA05g25740D,BnaC01g32150D,BnaA03g38230D,BnaA05g25480D,BnaC01g28360D,BnaA03g38130D,BnaC01g28350D,BnaC01g32140D,BnaC01g30070D,BnaA05g25810D,BnaC01g31630D,BnaA03g37440D,BnaA03g37560D,BnaA03g37790D,BnaC01g…
GO:0140640	catalytic activity, acting on a nucleic acid	Molecular function	3	0.0113264	1.94591	BnaA05g25510D,BnaC01g31350D,BnaA03g38130D,BnaC01g28690D,BnaA05g25810D,BnaC01g31400D,BnaC01g31630D,BnaA05g25670D,BnaC01g31640D,BnaA05g25590D,BnaC01g29070D,BnaA03g37870D,BnaA03g37310D,BnaC01g29810D,
